# Supplementary material for: Promoting agricultural entrepreneurship through practical education in Chinese universities
Source: PLoS One. 2026 Feb 10;21(2):e0340670. doi: 10.1371/journal.pone.0340670 (PMC12890101; doi:10.1371/journal.pone.0340670)
Supplement: S1 File — (XLSX) [file pone.0340670.s001.xlsx]

## Sheet: Sheet1
Your gender	Your political status	Is this major your first choice?	How was your performance as a student cadre during your college years?	How well do you understand the current employment situation in agriculture?	What do you think is the degree of connection between ideological and political education in schools and the cause of agriculture, rural areas and farmers?	Your type of household registration	What do you think of the rural construction situation in your hometown?	Your parents' attitude towards your final choice of employment in the agricultural field	The proportion of people engaged in agricultural-related work among three generations of relatives in a family	Self-directed agricultural entrepreneurship	Community practice	Volunteer service	Innovation and Entrepreneurship Competition	Labor education	Total X	The reasons why you chose this field (to obtain considerable economic income)	Gain a relatively high social status	Personal interests and hobbies	The employment policies related to agriculture are attractive
1	1	1	1	5	5	1	3	3	4	1	1	1	1	1	4	1	1	1	0
1	0	1	1	4	4	1	4	4	4	1	1	1	1	1	4	1	1	1	0
1	0	1	1	4	5	1	3	4	4	1	1	1	1	1	4	1	1	1	0
1	1	1	1	5	5	1	3	5	3	1	1	1	1	1	4	1	1	1	0
0	1	1	1	5	4	1	3	3	4	1	1	1	1	1	4	1	1	1	0
1	1	1	1	3	4	1	2	3	4	1	1	1	1	1	4	1	1	1	0
1	0	1	1	3	5	1	3	3	5	1	1	1	1	1	4	1	1	1	0
1	0	1	1	5	4	1	3	3	3	1	1	1	1	1	4	1	1	1	0
0	1	1	1	4	5	1	4	3	4	1	1	1	1	1	4	1	1	1	0
0	1	1	1	3	5	1	2	4	3	1	1	1	1	1	4	1	1	1	0
0	0	1	1	5	5	1	4	4	3	1	1	1	1	1	4	1	1	1	1
0	0	1	1	3	4	1	3	3	5	1	1	1	1	1	4	1	1	1	1
0	0	1	1	3	5	1	5	3	4	1	1	1	1	1	4	1	1	1	1
0	0	1	1	3	5	1	3	3	5	1	1	1	1	1	4	1	1	1	0
1	0	1	1	2	3	1	2	5	4	1	1	1	1	1	4	1	1	1	1
0	0	1	1	4	5	1	1	4	5	1	1	1	1	1	4	1	1	1	0
0	0	1	1	4	4	1	5	4	4	1	1	1	1	1	4	1	1	1	1
0	0	1	1	4	5	1	3	3	3	1	1	1	1	1	4	1	1	1	1
1	1	1	1	3	5	1	4	4	3	1	1	1	1	1	4	1	1	1	1
1	0	1	1	4	5	1	3	3	4	1	1	1	1	1	4	1	1	1	0
0	0	1	1	5	3	1	4	3	4	1	1	1	1	1	4	1	1	1	0
1	0	1	1	3	4	1	2	2	4	1	1	1	1	1	4	1	1	1	0
1	0	1	1	5	5	1	3	4	3	1	1	1	1	1	4	1	1	1	1
1	0	1	1	3	5	1	3	3	4	1	1	1	1	1	4	1	1	1	1
1	0	1	1	5	3	1	3	3	4	1	1	1	1	1	4	1	1	1	0
1	0	1	1	3	4	1	3	4	5	1	1	1	1	1	4	1	1	1	0
1	0	1	1	3	4	1	3	3	5	1	1	1	1	1	4	1	1	1	1
1	0	1	1	3	5	1	3	3	3	1	1	1	1	1	4	1	1	1	0
0	1	1	1	3	5	1	2	2	3	1	1	1	1	1	4	1	1	1	0
1	0	1	1	3	5	1	3	4	3	1	1	1	1	1	4	1	1	0	0
0	1	1	1	3	5	1	3	3	3	1	1	1	1	1	4	1	1	1	1
1	0	1	1	3	3	1	4	4	3	1	1	1	1	1	4	1	1	0	0
0	0	1	1	4	5	1	3	4	5	1	1	1	1	1	4	1	1	1	0
0	0	1	1	3	4	1	3	4	3	1	1	1	1	1	4	1	1	1	0
1	0	1	1	3	5	1	4	4	2	1	1	1	1	1	4	1	1	1	1
1	0	1	1	3	5	1	3	3	2	1	1	1	1	1	4	1	1	1	0
1	0	1	1	5	2	1	3	4	4	1	1	1	1	1	4	1	1	1	0
1	1	1	1	3	5	1	3	3	3	1	1	1	1	1	4	1	1	1	1
0	0	1	1	3	4	1	4	4	2	1	1	1	1	1	4	1	1	1	0
0	0	1	1	4	4	1	4	4	2	1	1	1	1	1	4	1	1	1	0
1	0	1	1	3	4	1	3	3	5	1	1	1	1	1	4	1	1	1	0
1	0	1	1	3	4	1	4	3	5	1	1	1	1	1	4	1	1	1	1
1	0	1	1	3	4	1	4	3	3	1	1	1	1	1	4	1	1	1	1
1	0	1	1	3	3	1	3	4	4	1	1	1	1	1	4	1	1	1	0
0	0	1	1	3	4	1	4	5	2	1	1	1	1	1	4	1	1	1	1
1	1	1	1	5	4	1	5	5	2	1	1	1	1	1	4	1	1	1	0
0	0	1	1	3	4	1	2	3	3	1	1	1	1	1	4	1	1	1	1
0	0	1	1	4	3	1	5	4	3	1	1	1	1	1	4	1	1	0	0
0	0	1	1	3	5	1	4	4	4	1	1	1	1	1	4	1	1	0	1
1	0	1	1	3	4	1	3	4	4	1	1	1	1	1	4	1	1	1	0
1	0	1	1	5	5	1	5	5	3	1	1	1	1	1	4	1	1	1	1
0	0	1	1	5	3	1	2	3	3	1	1	1	1	1	4	1	1	0	1
0	0	1	1	3	4	1	3	3	5	1	1	1	1	1	4	1	1	1	0
1	0	1	1	4	5	1	3	4	3	1	1	1	1	1	4	1	1	1	1
1	0	1	1	3	4	1	3	4	5	1	1	1	1	1	4	1	1	0	0
0	0	1	1	3	5	1	4	4	3	1	1	1	1	1	4	0	1	1	0
0	0	1	1	3	5	1	3	3	3	1	1	1	1	1	4	1	1	0	0
0	1	1	1	3	5	1	3	3	4	1	1	1	1	1	4	1	1	0	0
0	0	1	1	5	5	1	5	5	5	1	1	1	1	1	4	0	1	1	0
1	1	1	1	3	5	1	3	4	3	1	1	1	1	1	4	1	1	1	0
0	0	1	1	4	4	1	4	4	3	1	1	1	1	1	4	1	1	1	0
1	0	1	1	4	5	1	4	4	3	1	1	1	1	1	4	1	1	1	0
1	0	1	1	3	4	1	3	3	5	1	1	1	1	1	4	1	1	1	0
0	1	1	1	3	5	1	4	4	3	1	1	1	1	1	4	1	1	1	0
1	1	0	1	5	4	1	4	4	2	1	1	1	1	1	4	1	1	1	0
1	1	1	1	3	4	1	4	3	3	1	1	1	1	1	4	1	1	1	0
0	1	0	1	3	5	1	3	3	3	1	1	1	1	1	4	1	1	1	0
0	0	1	1	3	5	1	3	3	1	1	1	1	1	1	4	1	1	1	0
1	0	1	1	3	5	1	3	4	2	1	1	1	1	1	4	1	1	1	0
1	0	1	1	4	5	1	4	5	5	1	1	1	1	1	4	1	1	1	1
1	0	0	1	3	4	1	3	3	3	1	1	1	1	1	4	1	1	1	0
1	0	0	0	4	5	1	3	4	3	1	1	1	1	1	4	1	1	1	0
1	0	1	0	3	4	0	3	3	1	1	1	1	1	1	4	1	1	1	0
1	0	1	0	5	5	0	5	5	1	1	1	1	1	1	4	1	1	1	0
0	0	1	1	4	5	0	4	4	0	1	1	1	1	1	4	0	1	1	0
1	0	0	0	4	5	0	3	4	0	1	1	1	1	1	4	1	0	1	0
1	0	1	1	3	5	0	5	4	1	1	1	1	1	1	4	0	1	1	1
1	0	0	1	3	5	1	4	5	5	1	1	1	1	1	4	1	0	1	1
1	0	0	1	4	5	0	4	4	0	1	1	1	1	1	4	0	1	0	0
1	1	0	0	3	5	0	3	3	3	1	1	1	1	1	4	0	1	1	0
0	0	1	0	3	4	0	4	3	1	1	1	1	1	1	4	1	0	0	0
1	0	1	0	3	4	0	3	3	0	1	1	1	1	1	4	1	0	0	0
1	1	0	1	4	5	0	4	3	0	1	1	1	1	1	4	1	0	0	0
1	0	0	0	4	4	1	3	4	5	1	1	1	1	1	4	0	1	1	0
0	0	0	0	3	5	0	5	3	0	1	1	1	1	1	4	1	1	1	1
0	1	1	0	3	4	0	3	3	1	0	1	1	1	1	4	1	0	0	0
1	0	0	1	3	4	0	4	3	1	1	1	1	1	1	4	0	1	0	1
1	0	0	1	4	5	1	2	5	3	1	1	1	1	1	4	0	1	0	1
1	0	0	0	4	4	0	3	4	3	0	1	1	1	1	4	1	0	1	0
0	0	0	0	3	5	1	4	4	1	0	1	1	1	1	4	1	0	0	0
0	1	1	0	4	4	1	3	4	4	0	1	1	1	1	4	0	0	1	1
1	0	0	0	3	3	1	3	2	5	0	1	1	1	1	4	0	0	0	0
1	0	0	0	3	4	0	4	3	3	0	1	1	1	1	4	0	0	0	1
1	1	0	1	4	5	1	3	4	3	0	1	1	1	1	4	1	0	1	0
1	0	0	1	3	5	1	3	5	5	0	1	1	1	1	4	1	1	0	0
1	1	0	1	3	5	1	4	3	3	0	1	1	1	1	4	1	0	0	0
0	0	0	0	4	4	1	3	3	5	0	1	1	1	1	4	1	0	1	0
1	0	0	0	3	4	1	3	3	0	1	1	1	1	1	4	1	1	1	1
1	0	0	0	3	4	1	5	3	1	1	1	1	1	1	4	0	0	0	1
1	0	0	0	3	4	1	4	3	4	0	1	1	1	1	4	0	0	1	1
1	0	1	1	3	4	1	3	3	1	1	1	1	1	1	4	0	0	0	1
1	1	0	0	4	5	0	4	3	3	0	1	1	1	1	4	1	1	0	0
1	0	0	0	4	5	0	3	2	0	0	1	1	1	1	4	1	1	1	0
1	0	0	0	3	4	0	3	4	0	1	1	1	1	1	4	1	0	1	0
1	0	1	0	3	5	0	5	4	5	0	1	1	1	1	4	0	0	0	1
1	0	1	0	3	4	1	4	3	1	0	1	1	1	1	4	0	0	0	0
0	0	0	1	3	4	1	3	4	5	0	1	1	1	1	4	1	0	1	1
0	0	1	0	3	4	0	4	3	0	1	1	1	1	1	4	1	1	1	0
1	1	0	0	3	5	1	3	3	1	0	1	1	1	1	4	0	0	0	0
0	0	1	0	3	4	1	3	3	1	0	1	1	1	1	4	1	0	0	1
1	0	0	0	3	4	0	4	4	3	0	1	1	1	1	4	1	0	0	0
1	0	1	0	5	5	1	3	3	5	0	1	1	1	1	4	0	0	0	1
1	0	1	0	3	4	1	4	4	3	1	1	1	1	1	4	1	0	1	0
1	0	1	0	3	5	0	4	4	1	1	1	1	1	1	4	1	1	1	1
0	1	0	0	2	4	1	3	3	1	0	1	1	1	1	4	0	0	1	0
0	0	0	0	5	4	1	3	3	5	1	1	1	1	1	4	0	0	1	0
1	0	0	1	4	5	1	2	3	5	1	1	1	1	1	4	1	0	1	1
1	0	0	0	3	4	0	2	2	4	0	1	1	1	1	4	1	0	0	0
1	0	1	1	3	5	1	3	4	4	0	1	1	1	1	4	1	0	1	0
0	1	1	1	4	5	0	3	4	0	0	1	1	1	1	4	1	1	1	0
1	0	1	0	4	4	0	3	4	3	0	1	1	1	1	4	1	0	1	0
1	0	1	0	3	5	1	3	3	5	0	1	1	1	1	4	1	0	0	0
1	0	1	0	2	5	1	3	3	0	0	1	1	1	1	4	1	1	1	0
0	0	0	0	2	4	1	2	2	5	0	1	1	1	1	4	1	0	0	1
1	0	1	0	2	4	1	3	3	4	0	1	1	1	1	4	1	0	0	1
1	0	0	0	4	5	0	3	4	4	0	1	1	1	1	4	0	0	1	1
1	0	1	1	3	5	0	3	4	0	0	1	1	1	1	4	0	0	0	0
1	0	1	1	3	5	1	3	4	5	1	1	1	1	1	4	1	0	1	0
1	0	0	0	3	4	1	3	3	0	1	1	1	1	1	4	1	0	0	1
1	0	1	0	4	4	1	3	3	3	1	1	1	1	1	4	1	1	1	1
0	0	1	0	3	4	0	4	3	0	0	1	1	1	1	4	0	0	1	0
1	0	0	0	2	5	1	2	3	3	1	1	1	1	1	4	1	1	1	1
1	1	1	0	3	4	0	4	4	1	0	1	1	1	1	4	1	0	1	0
1	1	0	0	4	5	0	4	4	0	0	1	1	1	1	4	0	0	0	0
1	0	0	0	1	4	0	3	3	1	0	1	1	1	1	4	0	0	0	0
0	0	0	0	4	4	1	3	4	3	1	1	1	1	1	4	0	0	1	0
1	0	1	0	3	3	0	3	4	0	0	1	1	1	1	4	1	0	1	0
0	0	0	1	1	3	1	1	4	1	1	1	1	1	1	4	1	0	1	1
1	0	1	1	4	5	1	3	3	1	0	1	1	1	1	4	0	0	1	1
1	0	0	0	2	5	1	2	2	5	0	1	1	1	1	4	0	0	0	0
0	1	1	1	3	4	1	4	3	5	0	1	1	1	1	4	1	0	1	0
0	0	1	0	4	3	1	3	5	3	1	1	1	1	1	4	1	0	1	0
1	0	0	0	4	4	1	3	3	3	1	1	1	1	1	4	1	0	0	1
0	0	1	0	3	4	1	3	4	0	0	1	1	1	1	4	0	0	1	0
1	1	1	0	3	3	1	3	4	3	0	1	1	1	1	4	0	0	0	0
1	0	1	1	5	4	0	3	3	3	0	1	1	1	1	4	1	0	0	1
1	0	0	0	4	5	1	3	3	5	0	1	1	1	1	4	1	0	1	0
1	0	0	1	4	5	1	5	5	5	0	1	1	1	1	4	0	0	1	0
1	0	1	1	3	4	1	4	3	1	0	1	1	1	1	4	1	0	0	1
0	0	0	0	4	5	0	4	5	0	0	1	1	1	1	4	1	0	0	0
1	1	0	0	4	5	1	3	4	1	0	1	1	1	1	4	0	0	1	1
0	0	1	1	5	1	1	3	5	5	0	1	1	1	1	4	0	0	0	1
0	1	1	1	3	3	1	3	3	0	1	1	1	1	1	4	1	1	1	1
0	1	0	1	3	4	0	2	3	1	0	1	1	1	1	4	0	0	0	1
1	1	0	0	3	4	0	4	4	1	0	1	1	1	1	4	0	0	0	0
1	0	0	0	3	3	0	3	3	1	1	1	1	1	1	4	1	1	1	1
0	1	1	0	4	5	1	3	4	3	0	1	1	1	1	4	1	1	0	1
1	0	1	0	4	5	1	3	2	1	1	1	1	1	1	4	1	1	1	1
1	0	0	0	4	5	0	4	4	1	0	1	1	1	1	4	0	0	0	1
1	0	0	0	4	5	0	4	4	0	0	1	1	1	1	4	0	0	0	0
1	0	0	0	2	4	1	5	3	1	1	1	1	1	1	4	0	0	0	0
1	1	0	0	3	5	0	3	4	3	0	1	1	1	1	4	1	0	0	0
1	0	0	1	3	4	1	3	4	3	0	1	1	1	1	4	1	0	0	0
0	0	0	0	4	5	1	4	4	5	1	1	1	1	1	4	1	0	1	0
0	1	1	1	4	5	1	4	3	3	0	1	1	1	1	4	1	0	0	1
1	0	1	0	3	4	0	3	3	1	1	1	1	1	1	4	0	0	0	0
1	0	0	0	3	4	0	3	3	3	0	1	1	1	1	4	1	0	0	1
1	1	1	0	4	4	0	3	4	1	0	1	1	1	1	4	1	0	0	0
1	0	0	0	5	5	0	5	4	0	1	1	1	1	1	4	1	0	0	0
1	0	1	1	4	5	1	3	4	0	1	1	1	1	1	4	1	1	1	1
1	0	1	0	4	1	0	4	4	3	1	1	1	1	1	4	1	1	1	0
1	0	0	0	2	5	0	3	3	1	0	1	1	1	1	4	0	0	1	0
1	1	0	0	3	3	0	4	3	0	0	1	1	1	1	4	1	0	0	0
0	0	0	0	3	4	0	3	3	3	1	1	1	1	1	4	0	0	1	0
0	0	1	0	3	5	0	3	3	0	0	1	1	1	1	4	0	0	1	0
1	0	1	1	3	3	1	3	3	5	0	1	1	1	1	4	0	0	0	0
1	0	0	1	2	5	0	3	3	1	0	1	1	1	1	4	1	1	0	0
1	0	1	0	4	5	1	4	3	1	1	1	1	1	1	4	1	0	1	1
1	0	1	0	3	4	1	4	4	1	0	1	1	1	1	4	1	0	1	1
1	1	1	1	3	5	1	3	4	0	1	1	1	1	1	4	0	0	1	0
0	0	0	0	3	4	0	3	2	0	1	1	1	1	1	4	1	0	1	1
1	1	0	0	3	4	1	3	4	5	0	1	1	1	1	4	0	0	0	0
1	0	0	0	4	4	1	3	3	4	0	1	1	1	1	4	1	0	0	0
1	0	0	0	3	5	1	4	4	5	0	1	1	1	1	4	1	0	0	1
1	0	0	1	3	5	0	3	4	5	0	1	1	1	1	4	0	0	1	0
0	0	0	0	3	5	0	5	4	1	1	1	1	1	1	4	1	1	1	1
1	0	1	0	3	5	0	4	4	3	1	1	1	1	1	4	0	0	1	0
0	1	0	0	5	5	0	5	3	1	0	1	1	1	1	4	1	1	0	0
1	0	0	0	3	4	1	5	3	0	1	1	1	1	1	4	1	1	0	1
0	0	1	0	4	5	0	3	4	3	1	1	1	1	1	4	1	0	1	0
1	0	0	0	3	5	0	3	3	0	0	1	1	1	1	4	1	0	0	0
1	0	0	0	4	5	1	4	4	0	1	1	1	1	1	4	1	0	0	0
1	0	1	0	3	4	1	4	3	1	1	1	1	1	1	4	1	0	1	1
0	0	1	1	3	3	0	3	2	0	0	1	1	1	1	4	0	0	1	0
1	0	1	0	3	2	1	3	3	5	1	1	1	1	1	4	0	0	1	0
1	0	0	1	3	5	1	4	4	5	1	1	1	1	1	4	1	0	0	1
0	1	1	1	2	4	1	3	3	0	0	1	1	1	1	4	1	1	0	0
0	1	1	1	3	4	1	3	3	5	0	1	1	1	1	4	0	0	1	0
1	0	0	1	3	5	0	4	4	0	1	1	1	1	1	4	1	0	1	0
1	0	1	1	3	5	0	4	5	0	0	1	1	1	1	4	0	0	0	0
1	0	0	0	3	5	1	2	2	5	0	1	1	1	1	4	0	0	0	1
1	0	1	1	3	4	1	3	3	5	0	1	1	1	1	4	1	0	1	0
1	0	0	1	5	5	1	3	3	1	1	1	1	1	1	4	1	1	1	1
1	0	0	0	5	5	0	5	5	0	1	1	1	1	1	4	0	0	1	0
1	1	1	1	3	5	1	4	2	1	0	1	1	1	1	4	1	1	1	0
1	0	1	0	3	5	0	3	3	3	0	1	1	1	1	4	1	0	1	0
0	0	1	0	4	4	1	3	4	3	0	1	1	1	1	4	0	0	1	0
1	1	1	1	3	3	1	3	4	4	0	1	1	1	1	4	1	0	0	1
1	0	1	0	2	3	1	3	3	5	1	1	1	1	1	4	0	0	1	0
1	0	0	1	3	3	1	2	4	5	1	1	1	1	1	4	0	0	1	1
1	0	1	0	3	4	1	4	4	3	0	1	1	1	1	4	1	1	1	0
0	0	1	1	4	5	1	4	4	1	0	1	1	1	1	4	1	1	0	0
1	0	0	0	4	4	0	4	4	1	0	1	1	1	1	4	0	0	1	0
1	0	0	0	2	5	1	3	5	0	0	1	1	1	1	4	0	0	1	0
1	0	1	1	5	5	1	5	3	1	0	1	1	1	1	4	0	0	1	0
0	1	0	1	4	5	0	3	5	4	0	1	1	1	1	4	1	0	0	0
0	1	1	0	3	4	0	3	3	1	0	1	1	1	1	4	0	1	0	0
1	1	1	1	4	5	0	4	4	1	1	1	1	1	1	4	0	0	1	1
1	0	0	1	3	4	0	4	3	1	1	1	1	1	1	4	1	0	0	1
1	0	0	0	3	3	1	4	4	3	0	1	1	1	1	4	0	0	0	1
0	1	0	1	1	5	0	3	3	0	1	1	1	1	1	4	0	0	0	0
1	0	1	1	2	5	1	3	4	1	0	1	1	1	1	4	0	0	1	0
0	0	0	1	3	4	1	3	4	0	1	1	1	1	1	4	1	0	0	1
1	0	1	1	3	5	1	5	3	5	0	1	1	1	1	4	1	0	1	0
1	0	1	1	4	4	0	3	4	1	1	1	1	1	1	4	0	0	1	0
1	0	0	1	3	4	0	4	3	3	0	1	1	1	1	4	0	0	0	1
1	1	0	1	3	4	0	3	1	3	1	1	1	1	1	4	1	0	1	0
0	1	1	1	3	5	0	4	4	1	0	1	1	1	1	4	1	0	1	0
1	0	0	0	3	3	0	3	3	0	1	1	1	1	1	4	0	0	0	0
1	0	0	1	3	5	0	3	3	0	0	1	1	1	1	4	0	0	0	0
0	0	0	0	3	4	0	4	3	3	0	1	1	1	1	4	1	0	0	0
1	0	0	1	3	5	1	4	3	5	0	1	1	1	1	4	1	0	1	1
0	0	1	0	2	5	1	4	4	1	1	1	1	1	1	4	1	0	0	0
1	0	0	1	2	4	0	4	4	3	0	1	1	1	1	4	0	0	1	0
1	1	0	1	4	4	0	3	3	0	1	1	1	1	1	4	1	0	0	0
0	0	0	1	3	4	1	3	3	1	0	1	1	1	1	4	0	0	0	0
0	0	0	1	3	3	1	4	3	3	0	1	1	1	1	4	0	0	1	0
1	0	1	1	3	5	1	3	3	1	0	1	1	1	1	4	1	0	0	0
1	0	1	1	5	5	1	3	5	5	1	1	1	1	1	4	1	1	1	1
1	0	0	1	3	4	1	3	2	5	1	1	1	1	1	4	1	0	1	0
1	0	1	0	5	4	0	4	4	0	0	1	1	1	1	4	1	1	1	1
1	0	0	0	3	3	1	3	3	5	0	1	1	1	1	4	1	1	0	0
1	1	0	1	4	4	1	3	3	0	0	1	1	1	1	4	0	0	0	0
1	0	0	1	2	4	1	3	3	0	1	1	1	1	1	4	1	1	1	0
1	0	0	0	3	4	0	4	4	3	1	1	1	1	1	4	1	1	1	0
0	0	0	0	3	5	1	4	4	0	0	1	1	1	1	4	0	0	0	1
1	0	0	0	4	5	0	4	2	0	0	1	1	1	1	4	0	0	1	0
1	0	1	0	5	5	0	4	4	0	1	1	1	1	1	4	1	1	1	0
1	0	1	0	3	5	1	4	3	1	0	1	1	1	1	4	1	0	0	0
1	0	0	0	3	4	0	4	4	4	1	1	1	1	1	4	1	1	1	1
1	1	1	1	3	2	1	3	3	3	0	1	1	1	1	4	0	0	0	0
1	0	1	1	3	5	1	3	5	5	0	1	1	1	1	4	1	0	0	1
0	1	0	1	3	4	0	3	3	4	0	1	1	1	1	4	1	1	1	1
1	0	1	0	3	4	1	2	3	4	0	1	1	1	1	4	0	0	0	0
1	0	1	0	5	4	1	3	3	5	1	1	1	1	1	4	1	1	1	1
0	0	0	1	3	4	1	4	3	0	1	1	1	1	1	4	1	1	1	0
1	0	1	0	3	4	1	3	3	5	0	1	1	1	1	4	0	0	1	1
1	0	1	0	3	5	1	3	3	5	0	1	1	1	1	4	1	0	0	1
1	0	1	1	3	4	1	4	3	4	1	1	1	1	1	4	1	1	1	0
1	0	1	1	3	5	1	3	3	0	0	1	1	1	1	4	0	0	0	0
1	0	0	0	3	5	1	3	5	5	0	1	1	1	1	4	1	1	0	0
1	0	0	0	3	5	0	3	5	1	1	1	1	1	1	4	1	1	1	1
0	0	1	0	3	4	0	3	3	0	0	1	1	1	1	4	1	1	1	0
1	0	1	0	3	5	0	3	4	1	0	1	1	1	1	4	0	0	0	0
0	0	1	1	3	4	1	3	3	1	0	1	1	1	1	4	0	0	1	0
1	0	1	0	3	5	0	3	3	1	1	1	1	1	1	4	1	1	1	1
0	0	0	0	4	5	0	3	3	1	0	1	1	1	1	4	1	1	0	1
1	0	1	0	3	5	1	3	3	4	1	1	1	1	1	4	1	1	1	0
1	0	0	1	3	3	0	2	5	0	0	1	1	1	1	4	0	0	0	0
1	0	0	0	4	5	1	3	1	5	0	1	1	1	1	4	1	0	0	0
1	0	1	0	3	3	1	3	3	3	0	1	1	1	1	4	1	1	1	1
1	0	0	0	3	5	0	3	3	1	0	1	1	1	1	4	0	0	0	0
0	0	0	1	4	4	1	3	3	5	1	1	1	1	1	4	1	1	1	1
1	0	1	0	4	5	0	1	5	0	0	1	1	1	1	4	0	0	0	1
1	0	0	0	3	5	1	4	4	1	0	1	1	1	1	4	0	0	0	1
1	0	0	1	2	4	1	3	4	5	0	1	1	1	1	4	1	0	1	0
1	0	1	0	3	3	0	3	4	0	1	1	1	1	1	4	1	1	1	1
0	0	1	0	3	2	1	3	3	3	0	1	1	1	1	4	0	0	1	0
1	0	1	0	3	4	1	3	3	3	0	1	1	1	1	4	0	0	1	0
1	0	0	1	3	5	1	4	5	1	0	1	1	1	1	4	0	0	1	1
1	1	0	0	3	4	1	3	4	0	0	1	1	1	1	4	1	0	1	0
1	0	1	1	3	5	1	3	3	5	0	1	1	1	1	4	1	0	1	0
0	0	1	0	4	5	1	3	4	5	0	1	1	1	1	4	0	0	0	0
1	0	0	1	3	5	1	3	3	1	1	1	1	1	1	4	1	1	1	1
1	0	1	0	3	4	1	3	3	1	1	1	1	1	1	4	0	0	1	0
1	0	1	1	3	5	1	4	5	4	0	1	1	1	1	4	0	0	1	1
1	0	1	1	4	4	1	3	3	3	0	1	1	1	1	4	1	0	0	1
0	1	0	1	3	5	0	3	3	0	0	1	1	1	1	4	0	0	0	0
0	1	1	1	4	5	1	1	2	5	1	1	1	1	1	4	1	1	1	1
1	1	1	1	3	5	0	4	3	3	0	1	1	1	1	4	1	1	1	0
0	0	0	0	1	2	1	2	1	5	0	1	1	1	1	4	1	1	1	0
1	0	0	0	3	5	1	3	4	3	1	1	1	1	1	4	1	1	1	1
1	0	0	0	3	5	1	3	3	1	1	1	1	1	1	4	1	1	1	1
1	1	1	0	3	4	1	3	4	5	0	1	1	1	1	4	1	0	0	0
0	0	0	0	3	3	1	3	3	3	0	1	1	1	1	4	0	0	1	0
0	0	0	1	4	5	1	4	5	3	0	1	1	1	1	4	0	0	0	1
1	0	0	0	3	3	1	3	3	5	1	1	1	1	1	4	1	1	1	1
1	0	0	0	3	5	1	3	4	5	0	1	1	1	1	4	0	0	0	0
1	0	0	0	3	5	1	3	4	1	1	1	1	1	1	4	1	0	1	1
1	1	0	0	3	3	0	3	3	0	0	1	1	1	1	4	1	0	0	1
0	1	1	0	3	4	1	3	4	1	1	1	1	1	1	4	1	0	1	0
1	0	0	0	4	4	0	3	4	1	0	1	1	1	1	4	0	0	0	0
1	0	1	0	4	5	0	4	4	0	0	1	1	1	1	4	0	0	1	0
1	0	0	0	2	3	0	3	3	5	0	1	1	1	1	4	0	0	0	1
0	0	1	0	3	3	0	3	3	3	0	1	1	1	1	4	0	0	0	0
1	0	1	0	3	4	0	3	3	0	0	1	1	1	1	4	0	0	0	0
1	0	1	0	3	3	0	4	4	1	1	1	1	1	1	4	1	1	1	0
1	0	1	0	3	3	0	3	3	0	0	1	1	1	1	4	0	0	1	0
1	0	0	0	4	5	1	5	3	4	0	1	1	1	1	4	0	0	0	1
1	0	1	1	4	4	1	3	3	0	0	1	1	1	1	4	0	0	1	0
1	1	0	0	3	3	0	4	4	3	0	1	1	1	1	4	0	0	0	0
0	0	0	0	3	3	0	3	3	4	0	1	1	1	1	4	0	0	1	0
0	0	1	0	3	5	1	4	4	5	0	1	1	1	1	4	0	0	0	1
1	1	0	0	4	5	0	4	4	1	0	1	1	1	1	4	0	0	1	1
1	0	1	0	4	4	0	4	3	0	0	1	1	1	1	4	0	0	0	0
1	0	0	0	2	4	0	4	4	0	1	1	1	1	1	4	0	0	0	0
1	0	1	0	3	5	1	2	3	0	1	1	1	1	1	4	0	0	0	0
1	1	0	0	3	4	1	3	4	0	0	1	1	1	1	4	0	0	0	1
0	1	0	1	4	5	1	3	3	0	1	1	1	1	1	4	1	0	1	0
0	0	0	0	3	5	0	1	3	1	0	1	1	1	1	4	0	0	1	0
1	0	0	1	3	5	0	4	3	0	0	1	1	1	1	4	0	0	0	1
1	0	0	0	3	4	1	3	4	0	1	1	1	1	1	4	1	0	1	1
1	0	0	1	3	2	0	4	4	0	0	1	1	1	1	4	1	0	0	0
1	0	1	0	3	5	0	3	3	1	1	1	1	1	1	4	1	0	1	0
1	0	1	0	2	3	1	2	2	0	1	1	1	1	1	4	1	0	0	1
0	0	1	0	4	5	1	3	4	3	0	1	1	1	1	4	0	0	1	0
1	0	0	0	3	2	0	3	3	0	0	1	1	1	1	4	1	0	1	0
1	0	0	1	3	4	0	3	3	1	0	1	1	1	1	4	1	0	0	0
1	0	0	0	4	1	0	4	3	0	0	1	1	1	1	4	0	0	1	0
1	0	0	1	3	4	1	2	4	1	1	1	1	1	1	4	1	0	1	0
0	1	1	0	3	5	1	3	3	3	1	1	1	1	1	4	1	0	1	0
1	0	1	0	3	3	0	4	4	0	0	1	1	1	1	4	1	0	0	0
1	0	1	0	2	4	1	3	5	0	0	1	1	1	1	4	1	0	1	0
1	0	1	1	4	5	1	3	4	1	0	1	1	1	1	4	0	0	0	1
1	0	1	0	4	4	1	3	3	5	0	1	1	1	1	4	0	0	1	0
0	0	0	1	3	5	1	4	3	0	0	1	1	1	1	4	0	0	1	0
0	0	1	0	5	5	0	5	4	1	0	1	1	1	1	4	1	1	0	1
1	0	1	0	4	5	0	5	5	0	0	1	1	1	1	4	1	0	1	0
0	0	1	1	3	4	0	4	4	0	0	1	1	1	1	4	0	0	0	0
0	1	1	1	3	3	1	3	3	0	0	1	1	1	1	4	0	0	1	0
1	1	1	1	3	4	1	3	3	5	0	1	1	1	1	4	1	0	0	0
1	1	0	0	3	5	1	2	2	3	0	1	1	1	1	4	0	0	1	0
0	0	0	0	2	5	0	4	5	4	1	1	1	1	1	4	1	1	1	1
1	1	0	0	5	5	0	4	4	0	0	1	1	1	1	4	0	0	1	0
1	0	0	1	2	1	0	3	3	0	0	1	1	1	1	4	1	0	0	0
1	0	0	1	3	5	1	3	4	4	0	1	1	1	1	4	0	0	1	0
0	0	0	0	3	4	1	4	3	0	0	1	1	1	1	4	1	1	0	1
0	0	1	0	3	4	0	3	4	1	0	1	1	1	1	4	0	0	1	0
1	0	0	1	3	3	1	4	4	4	0	1	1	1	1	4	0	0	0	1
0	0	0	1	4	5	1	5	4	1	1	1	1	1	1	4	1	1	1	1
1	0	0	0	3	5	1	4	4	4	1	1	1	1	1	4	1	0	1	1
1	1	0	0	3	5	1	3	4	5	0	1	1	1	1	4	0	0	0	1
0	0	0	1	3	5	1	3	3	1	1	1	1	1	1	4	0	0	1	0
0	0	0	1	3	5	1	3	5	1	0	1	1	1	1	4	1	0	0	0
0	1	1	0	3	5	1	5	3	3	0	1	1	1	1	4	0	0	0	0
1	1	1	0	4	5	0	4	4	0	0	1	1	1	1	4	0	0	1	1
1	0	1	0	3	5	1	3	3	5	0	1	1	1	1	4	1	0	0	0
1	0	1	1	4	5	1	3	4	1	0	1	1	1	1	4	1	0	1	1
1	0	0	0	4	4	1	3	4	5	1	1	1	1	1	4	1	0	1	1
1	0	1	0	4	5	0	3	3	5	0	1	1	1	1	4	0	0	1	0
0	0	1	1	3	3	1	3	4	0	0	1	1	1	1	4	0	0	0	0
0	0	0	0	3	4	1	3	3	0	1	1	1	1	1	4	1	0	0	0
1	1	0	0	3	5	1	3	3	0	0	1	1	1	1	4	0	0	0	0
0	1	0	0	3	4	1	4	3	0	1	1	1	1	1	4	0	0	1	0
1	1	0	0	2	4	0	3	4	0	0	1	1	1	1	4	0	0	0	0
1	0	0	0	5	5	0	3	5	5	0	1	1	1	1	4	1	0	1	1
1	0	0	0	3	5	0	3	3	4	1	1	1	1	1	4	1	0	0	0
1	0	0	0	3	5	0	3	3	0	0	1	1	1	1	4	1	0	0	0
1	0	1	0	4	5	1	5	4	5	1	1	1	1	1	4	0	0	1	0
1	0	1	0	3	5	0	4	5	0	0	1	1	1	1	4	0	0	1	0
1	0	0	0	3	4	0	4	3	1	0	1	1	1	1	4	1	1	0	1
1	0	1	0	3	3	1	3	4	1	0	1	1	1	1	4	1	0	0	0
1	0	0	0	3	4	1	4	4	0	1	1	1	1	1	4	0	0	0	0
1	1	1	0	2	4	1	3	4	5	1	1	1	1	1	4	0	0	1	1
0	0	0	0	2	4	1	3	3	1	0	1	1	1	1	4	1	0	0	0
1	0	1	1	4	4	1	3	3	5	1	1	1	1	1	4	1	0	1	1
0	0	0	0	3	5	1	4	3	4	1	1	1	1	1	4	0	0	0	0
0	0	1	0	2	5	1	3	3	0	0	1	1	1	1	4	1	0	0	0
1	0	1	0	3	4	0	4	3	0	0	1	1	1	1	4	0	0	0	0
1	0	1	0	3	4	0	4	3	0	0	1	1	1	1	4	0	0	0	1
0	0	1	0	3	5	0	3	4	0	0	1	1	1	1	4	0	0	0	0
0	0	0	0	3	5	0	3	3	1	0	1	1	1	1	4	0	0	1	0
1	0	0	0	5	5	0	4	4	1	0	1	1	1	1	4	0	0	0	1
1	0	0	0	4	4	0	4	4	0	1	1	1	1	1	4	1	1	1	0
0	0	1	1	3	3	1	3	3	1	1	1	1	1	1	4	1	1	1	0
1	0	1	1	3	4	1	3	4	4	1	1	1	1	1	4	1	1	1	1
1	0	0	1	3	4	1	3	3	0	1	1	1	1	1	4	1	1	1	1
1	0	0	1	2	3	1	3	5	4	0	1	1	1	1	4	0	0	0	1
1	0	1	0	3	5	0	2	4	3	0	1	1	1	1	4	0	0	1	0
1	0	0	1	3	4	1	3	4	3	0	1	1	1	1	4	0	0	0	0
0	1	0	1	3	4	1	3	3	5	0	1	1	1	1	4	1	1	0	0
1	0	0	0	4	5	1	3	4	5	1	1	1	1	1	4	1	1	1	0
1	0	0	0	4	5	0	3	3	0	0	1	1	1	1	4	0	0	1	0
1	0	1	0	4	2	0	3	3	0	0	1	1	1	1	4	1	0	0	1
1	0	1	1	3	5	1	3	3	5	0	1	1	1	1	4	0	0	0	1
1	0	1	0	4	5	1	3	5	1	0	1	1	1	1	4	0	0	0	1
0	1	0	1	2	4	1	3	3	3	0	1	1	1	1	4	1	0	0	0
1	0	1	0	3	5	1	3	3	5	0	1	1	1	1	4	0	0	0	0
1	0	1	1	5	5	1	4	5	4	0	1	1	1	1	4	0	0	1	0
0	0	1	0	3	4	1	3	3	5	0	1	1	1	1	4	1	0	0	1
0	0	1	0	3	5	1	4	5	0	0	1	1	1	1	4	1	0	0	0
1	1	0	0	3	3	1	3	3	1	0	1	1	1	1	4	0	0	0	1
0	0	1	0	4	4	1	3	3	3	1	1	1	1	1	4	1	1	1	0
1	0	0	0	2	5	1	3	3	3	1	1	1	1	1	4	1	1	1	0
0	1	0	0	3	4	1	4	3	3	1	1	1	1	1	4	1	1	1	1
1	0	0	0	3	5	1	3	3	5	0	1	1	1	1	4	1	1	0	0
1	1	0	0	3	5	1	5	3	3	0	1	1	1	1	4	0	0	0	0
0	0	0	0	4	5	0	4	3	1	0	1	1	1	1	4	1	0	0	0
1	1	1	0	3	5	1	3	4	1	0	1	1	1	1	4	0	0	1	0
1	1	0	0	3	5	1	3	3	3	0	1	1	1	1	4	0	0	1	0
0	0	1	1	3	4	1	3	3	1	0	1	1	1	1	4	1	0	0	0
0	1	1	0	4	5	0	3	3	1	0	1	1	1	1	4	0	0	1	0
0	1	0	1	5	5	1	1	1	5	0	1	1	1	1	4	1	1	1	1
0	1	0	1	4	4	1	2	4	5	0	1	1	1	1	4	1	0	0	0
1	0	0	1	3	5	0	2	4	3	1	1	1	1	1	4	1	1	1	0
1	0	1	0	3	4	0	3	4	5	0	1	1	1	1	4	1	1	0	0
0	0	0	0	2	3	0	3	3	0	1	1	1	1	1	4	1	0	0	0
1	1	0	0	3	5	1	5	3	5	0	1	1	1	1	4	0	0	0	0
0	1	1	0	3	4	1	2	4	4	1	1	1	1	1	4	1	1	1	1
0	0	0	1	3	2	0	2	3	0	0	1	1	1	1	4	1	0	1	1
0	0	1	1	4	4	1	4	4	3	1	1	1	1	1	4	1	1	1	1
1	0	0	0	3	3	1	3	3	3	0	1	1	1	1	4	1	1	0	0
1	0	0	0	3	4	1	5	3	5	1	1	1	1	1	4	1	0	1	1
1	0	0	0	3	3	0	3	3	0	0	1	1	1	1	4	1	1	0	0
1	0	1	0	3	5	1	3	3	0	0	1	1	1	1	4	1	0	0	0
1	0	1	0	3	4	1	4	4	4	0	1	1	1	1	4	1	0	0	0
0	1	1	1	3	4	1	4	3	1	0	1	1	1	1	4	1	0	0	0
1	0	0	0	4	4	1	3	3	4	1	1	1	1	1	4	1	0	1	0
0	0	1	0	5	5	0	5	4	1	1	1	1	1	1	4	1	0	0	0
0	1	0	1	2	5	1	4	3	0	0	1	1	1	1	4	1	0	1	0
1	1	1	0	4	5	1	4	5	3	1	1	1	1	1	4	1	1	1	1
1	0	1	1	1	4	1	3	3	3	1	1	1	1	1	4	1	1	1	1
1	0	0	0	3	5	1	3	4	3	0	1	1	1	1	4	1	0	0	0
1	0	1	0	3	5	0	3	4	3	0	1	1	1	1	4	0	0	1	1
1	0	0	1	3	5	1	4	2	0	0	1	1	1	1	4	0	0	1	1
1	0	1	0	3	4	1	3	4	4	0	1	1	1	1	4	0	0	1	0
1	1	0	0	4	4	1	5	5	4	0	1	1	1	1	4	0	0	1	0
0	0	0	0	3	3	0	5	3	0	0	1	1	1	1	4	1	1	0	0
0	0	1	0	3	5	0	3	3	1	0	1	1	1	1	4	1	1	1	0
0	1	0	1	4	4	0	4	3	0	1	1	1	1	1	4	1	1	1	0
0	1	1	0	5	5	0	4	5	0	0	1	1	1	1	4	1	1	1	1
1	0	1	1	5	5	1	5	3	3	1	1	1	1	1	4	1	1	1	1
1	0	0	1	5	3	1	3	3	0	1	1	1	1	1	4	1	1	1	1
1	1	0	1	4	5	1	4	4	1	0	1	1	1	1	4	0	0	1	0
0	0	1	0	3	4	1	1	2	5	1	1	1	1	1	4	0	0	1	1
1	0	0	1	3	4	1	3	4	1	0	1	1	1	1	4	0	0	1	0
1	0	0	1	3	3	1	2	4	5	1	1	1	1	1	4	1	0	1	0
1	0	0	0	3	2	0	3	3	1	1	1	1	1	1	4	1	0	1	0
1	0	1	1	3	3	1	4	4	1	0	1	1	1	1	4	0	0	0	0
1	0	1	1	3	4	0	3	4	0	0	1	1	1	1	4	1	1	1	0
1	0	0	1	4	5	1	4	4	0	0	1	1	1	1	4	0	0	1	0
0	0	0	0	2	5	1	3	3	5	0	1	1	1	1	4	0	0	0	0
1	0	0	1	4	5	0	3	3	0	0	1	1	1	1	4	1	1	0	1
1	0	1	1	3	3	1	4	4	3	1	1	1	1	1	4	1	0	1	1
0	0	1	0	3	4	0	3	3	1	0	1	1	1	1	4	1	0	0	0
1	0	1	0	3	4	1	3	3	5	0	1	1	1	1	4	0	0	1	1
0	0	1	0	3	5	1	4	4	3	0	1	1	1	1	4	1	0	1	1
1	0	1	0	4	4	1	3	3	4	1	1	1	1	1	4	1	1	1	1
0	0	1	1	3	4	1	3	3	0	0	1	1	1	1	4	1	0	0	0
1	0	0	0	3	5	1	5	4	5	0	1	1	1	1	4	0	0	1	1
1	0	1	1	2	4	0	3	3	0	0	1	1	1	1	4	0	0	1	1
0	0	1	0	4	5	0	3	4	3	1	1	1	1	1	4	1	1	1	1
1	0	1	0	4	5	0	4	3	4	1	1	1	1	1	4	1	1	1	0
1	0	1	0	3	3	0	4	4	0	0	1	1	1	1	4	0	0	1	0
1	0	1	1	4	3	1	3	4	5	0	1	1	1	1	4	1	1	1	1
1	0	0	1	5	5	0	3	4	1	1	1	1	1	1	4	1	1	1	0
0	1	1	0	4	4	0	4	4	4	1	1	1	1	1	4	1	1	1	1
0	0	1	0	4	4	0	3	3	1	0	1	1	1	1	4	1	0	0	0
1	0	1	1	4	5	1	3	4	0	0	1	1	1	1	4	1	0	1	0
1	1	1	1	3	4	1	3	4	1	1	1	1	1	1	4	1	1	1	0
0	0	0	1	3	4	1	3	3	4	0	1	1	1	1	4	1	1	1	1
1	1	0	0	3	3	0	3	3	0	0	1	1	1	1	4	1	1	0	0
0	0	1	0	3	4	1	4	3	5	1	1	1	1	1	4	1	1	1	1
0	0	0	0	3	5	0	4	3	1	0	1	1	1	1	4	0	0	1	0
1	0	0	0	3	5	0	3	3	5	0	1	1	1	1	4	0	0	0	0
0	0	1	1	2	5	1	3	3	3	1	1	1	1	1	4	1	1	1	0
1	0	1	0	5	5	1	3	3	3	0	1	1	1	1	4	1	1	1	0
1	0	0	0	4	5	0	3	4	1	0	1	1	1	1	4	1	0	0	0
1	0	1	1	4	4	0	3	3	3	0	1	1	1	1	4	0	0	0	1
0	0	1	0	4	4	0	4	4	4	0	1	1	1	1	4	1	0	1	0
1	1	1	0	3	4	0	2	3	0	0	1	1	1	1	4	0	0	1	0
0	1	0	1	3	2	1	3	3	1	0	1	1	1	1	4	0	0	1	0
1	0	0	0	4	5	1	5	5	4	0	1	1	1	1	4	0	0	0	0
0	0	1	0	3	2	0	3	3	3	0	1	1	1	1	4	1	1	1	0
1	0	0	0	3	4	1	4	4	0	0	1	1	1	1	4	1	0	1	0
1	0	1	1	4	4	1	3	3	0	0	1	1	1	1	4	1	1	1	1
1	0	1	1	1	4	1	5	3	0	0	1	1	1	1	4	1	0	0	1
1	0	0	0	3	4	0	3	3	0	0	1	1	1	1	4	1	0	0	0
0	0	1	1	5	4	0	3	4	4	1	1	1	1	1	4	1	1	1	1
1	1	0	0	3	5	1	3	3	4	1	1	1	1	1	4	1	1	1	0
1	0	1	0	3	4	1	3	3	5	1	1	1	1	1	4	1	1	0	1
0	0	0	0	4	5	1	3	3	1	0	1	1	1	1	4	0	0	1	0
0	0	1	1	4	5	0	3	3	5	0	1	1	1	1	4	0	0	0	0
0	0	1	0	5	5	0	5	3	1	0	1	1	1	1	4	0	0	1	0
1	0	1	1	3	5	0	3	4	0	1	1	1	1	1	4	1	0	1	1
0	0	1	0	4	5	0	4	4	0	1	1	1	1	1	4	1	0	1	1
0	0	1	0	3	5	0	3	3	0	1	1	1	1	1	4	1	0	1	0
0	0	0	0	3	3	0	3	5	0	0	1	1	1	1	4	0	0	0	0
1	0	1	0	3	4	1	4	4	4	0	1	1	1	1	4	1	0	1	0
1	0	1	0	2	4	0	4	4	0	0	1	1	1	1	4	0	0	1	0
1	0	0	0	4	5	0	3	3	4	0	1	1	1	1	4	0	0	0	1
1	0	1	0	4	5	1	4	4	1	1	1	1	1	1	4	0	0	1	1
1	1	0	0	4	5	1	3	3	0	0	1	1	1	1	4	0	0	1	1
0	0	1	0	4	4	1	3	3	3	0	1	1	1	1	4	1	1	0	0
0	0	1	0	4	4	1	4	4	3	1	1	1	1	1	4	0	0	0	1
0	1	1	1	4	5	0	4	4	0	1	1	1	1	1	4	1	1	1	0
1	0	1	1	4	5	0	5	4	1	0	1	1	1	1	4	1	0	1	0
0	0	1	1	5	5	0	5	5	0	1	1	1	1	1	4	1	1	1	1
1	0	1	1	4	5	0	4	4	1	1	1	1	1	1	4	1	1	1	1
1	0	0	0	3	5	1	3	3	5	0	1	1	1	1	4	1	0	0	0
1	1	1	1	3	4	1	4	3	1	0	1	1	1	1	4	1	0	0	0
0	0	0	0	3	3	1	3	4	3	0	1	1	1	1	4	1	0	0	0
0	1	1	1	1	4	1	5	3	1	0	1	1	1	1	4	1	0	0	0
1	0	1	0	3	4	0	3	3	0	0	1	1	1	1	4	1	0	0	1
0	1	0	0	3	4	1	2	4	1	0	1	1	1	1	4	0	0	0	1
1	0	0	0	3	4	0	4	3	0	1	1	1	1	1	4	1	1	1	0
1	0	0	1	3	3	1	3	3	5	1	1	1	1	1	4	1	1	1	1
1	0	0	0	4	5	0	5	4	0	1	1	1	1	1	4	1	1	1	1
1	1	0	1	3	5	1	4	3	0	1	1	1	1	1	4	1	1	1	1
1	0	0	0	3	4	0	3	2	3	1	1	1	1	1	4	1	1	1	1
1	1	0	0	3	5	1	4	3	0	0	1	1	1	1	4	0	0	1	0
0	0	0	1	3	2	1	3	3	1	1	1	1	1	1	4	1	0	1	0
1	1	1	1	3	5	1	4	4	4	0	1	1	1	1	4	1	1	0	1
0	1	1	1	3	5	0	4	4	0	0	1	1	1	1	4	1	1	1	0
0	1	1	0	3	4	1	3	3	5	0	1	1	1	1	4	1	1	1	1
1	0	1	1	3	5	1	3	4	4	1	1	1	1	1	4	1	0	0	1
1	1	0	0	3	4	1	5	3	1	0	1	1	1	1	4	1	0	0	0
1	0	1	0	3	5	1	5	3	1	0	1	1	1	1	4	0	0	1	0
1	1	0	0	2	4	0	3	3	0	0	1	1	1	1	4	1	1	0	0
1	1	0	1	3	4	1	3	3	3	0	1	1	1	1	4	1	0	0	1
1	1	1	1	4	5	1	4	4	0	0	1	1	1	1	4	1	0	0	0
1	1	1	0	3	3	0	3	2	0	0	1	1	1	1	4	1	0	0	0
1	0	1	1	3	3	1	4	3	0	0	1	1	1	1	4	1	0	1	1
1	0	1	1	4	5	1	3	3	4	1	1	1	1	1	4	1	1	1	1
1	0	1	0	3	4	1	3	4	0	1	1	1	1	1	4	1	1	1	0
0	0	1	0	4	4	0	3	3	0	1	1	1	1	1	4	1	1	1	1
0	0	1	0	5	4	1	5	4	1	0	1	1	1	1	4	1	0	0	1
1	1	1	1	3	4	0	3	3	0	0	1	1	1	1	4	0	0	1	0
0	0	1	1	4	5	0	3	4	0	0	1	1	1	1	4	1	0	1	0
1	0	1	0	3	4	1	3	3	5	0	1	1	1	1	4	0	1	0	1
1	0	1	0	3	5	1	3	4	1	1	1	1	1	1	4	1	1	1	1
1	0	1	0	4	5	1	4	4	4	1	1	1	1	1	4	0	1	0	1
0	0	1	0	3	3	1	4	4	4	1	1	1	1	1	4	0	1	1	0
0	0	1	0	4	5	0	4	5	3	0	1	1	1	1	4	0	0	1	0
0	1	0	1	2	3	0	4	3	1	0	1	1	1	1	4	1	0	0	0
1	0	0	1	4	5	1	3	4	3	0	1	1	1	1	4	0	0	0	0
0	1	1	0	5	5	0	4	4	0	0	1	1	1	1	4	0	0	1	0
0	0	1	1	3	1	1	3	3	4	1	1	1	1	1	4	1	0	0	1
1	0	1	0	2	5	1	3	3	1	0	1	1	1	1	4	1	0	0	0
1	1	0	1	3	4	1	4	2	1	0	1	1	1	1	4	1	0	1	0
0	0	0	0	3	4	1	3	4	1	0	1	1	1	1	4	1	0	0	1
1	1	1	0	3	5	1	4	4	0	1	1	1	1	1	4	1	1	1	1
0	0	0	1	4	4	1	3	4	1	0	1	1	1	1	4	0	0	0	1
1	0	0	0	3	5	1	3	3	5	0	1	1	1	1	4	0	0	1	0
0	0	1	1	3	4	0	3	3	3	0	1	1	1	1	4	0	0	1	0
0	0	0	1	3	5	1	4	3	4	1	1	1	1	1	4	1	1	0	0
1	0	0	0	3	5	1	3	3	5	1	1	1	1	1	4	1	1	1	0
0	1	1	0	3	4	0	4	4	3	0	1	1	1	1	4	1	0	0	0
1	0	1	1	3	5	1	3	5	3	0	1	1	1	1	4	0	0	1	0
1	0	1	0	4	4	0	4	4	4	1	1	1	1	1	4	1	1	1	1
0	1	1	1	4	5	1	5	5	5	1	1	1	1	1	4	1	1	1	0
1	0	0	1	3	4	0	3	3	1	0	1	1	1	1	4	1	0	0	0
1	0	1	1	3	5	1	3	3	3	0	1	1	1	1	4	1	0	1	0
1	1	1	0	3	3	1	3	3	1	0	1	1	1	1	4	1	1	1	0
1	0	0	0	3	4	1	4	4	3	1	1	1	1	1	4	1	1	0	1
1	0	1	0	3	3	0	3	3	1	1	1	1	1	1	4	1	1	0	1
1	0	1	0	4	5	0	5	4	0	1	1	1	1	1	4	1	0	0	1
0	0	1	0	4	4	1	4	4	5	0	1	1	1	1	4	0	0	1	1
1	0	1	1	3	5	0	4	3	1	0	1	1	1	1	4	0	0	0	0
1	0	1	0	3	4	1	3	3	4	1	1	1	1	1	4	0	0	0	1
0	0	0	0	3	5	0	2	4	3	0	1	1	1	1	4	1	0	0	0
1	0	1	0	4	5	0	4	3	0	0	1	1	1	1	4	1	1	0	0
1	1	1	0	3	4	0	4	4	1	0	1	1	1	1	4	1	0	1	0
1	0	1	0	3	5	1	4	3	5	1	1	1	1	1	4	1	0	1	1
1	0	1	0	3	4	1	3	2	4	1	1	1	1	1	4	0	0	1	1
0	1	0	1	3	5	1	3	3	0	0	1	1	1	1	4	0	0	0	1
1	0	1	1	2	4	1	3	4	0	0	1	1	1	1	4	0	0	1	0
1	0	1	1	3	5	1	4	2	0	0	1	1	1	1	4	0	0	0	1
1	0	1	0	4	4	1	3	3	0	0	1	1	1	1	4	0	0	1	0
1	0	0	0	4	4	0	4	5	4	0	1	1	1	1	4	0	1	0	0
1	0	1	0	5	4	1	3	4	5	0	1	1	1	1	4	1	0	0	1
0	0	1	0	3	3	1	3	3	3	0	1	1	1	1	4	1	0	1	1
0	0	1	0	5	5	0	4	4	1	1	1	1	1	1	4	1	1	1	0
1	0	1	0	3	1	0	3	4	1	0	1	1	1	1	4	0	1	0	0
1	0	1	0	4	5	0	4	3	0	0	1	1	1	1	4	0	0	0	1
1	0	0	0	2	5	0	4	3	0	0	1	1	1	1	4	1	0	1	0
1	0	1	1	4	5	0	4	4	3	0	1	1	1	1	4	1	0	1	1
1	1	0	1	2	3	1	4	5	4	0	1	1	1	1	4	1	0	0	1
1	0	0	0	4	5	1	4	4	1	0	1	1	1	1	4	0	0	1	1
0	1	1	0	4	5	0	3	4	5	1	1	1	1	1	4	1	1	1	1
0	0	1	0	4	4	1	2	4	4	0	1	1	1	1	4	0	0	0	1
0	0	0	1	5	4	1	3	5	3	0	1	1	1	1	4	1	0	1	0
1	0	0	0	4	5	0	3	3	0	0	1	1	1	1	4	0	0	0	1
1	0	1	0	3	5	1	1	2	5	0	1	1	1	1	4	0	0	1	0
0	0	1	0	3	4	1	3	5	0	0	1	1	1	1	4	1	0	1	1
0	1	0	0	3	3	0	3	4	0	0	1	1	1	1	4	0	1	1	0
0	1	0	0	4	5	0	4	4	3	0	1	1	1	1	4	0	0	0	0
0	1	0	0	3	4	1	2	2	5	1	1	1	1	1	4	0	0	0	1
0	0	0	0	4	1	1	4	4	1	0	1	1	1	1	4	1	1	0	0
0	0	0	0	5	5	0	4	4	0	0	1	1	1	1	4	1	0	0	0
1	1	0	1	4	4	1	3	3	4	0	1	1	1	1	4	1	0	0	0
0	1	0	0	3	4	0	4	4	0	0	1	1	1	1	4	1	0	0	0
1	0	1	0	4	5	1	4	4	5	0	1	1	1	1	4	0	0	0	1
1	0	0	0	4	5	0	2	5	3	0	1	1	1	1	4	0	0	1	0
1	0	1	1	3	4	1	4	3	3	1	1	1	1	1	4	1	0	1	1
1	0	1	0	3	4	1	3	4	1	0	1	1	1	1	4	0	0	1	0
1	0	1	1	3	4	1	3	3	3	0	1	1	1	1	4	1	0	1	0
1	0	0	1	3	5	0	3	3	1	0	1	1	1	1	4	1	0	0	1
1	0	1	0	3	4	1	3	4	3	1	1	1	1	1	4	0	0	1	1
0	0	0	0	3	5	1	4	3	1	0	1	1	1	1	4	0	0	0	0
0	0	1	1	4	5	1	3	2	0	1	1	1	1	1	4	1	0	1	1
0	0	0	1	3	4	0	3	4	3	0	1	1	1	1	4	0	0	1	1
1	0	1	1	3	4	1	4	4	3	0	1	1	1	1	4	0	0	1	0
1	0	0	1	3	4	1	4	3	3	0	1	1	1	1	4	1	0	0	1
1	0	1	0	3	2	0	3	3	0	1	1	1	1	1	4	0	0	1	0
0	0	0	1	2	2	1	4	3	3	0	1	1	1	1	4	1	0	1	0
1	1	0	0	3	5	1	3	5	5	0	1	1	1	1	4	0	0	1	0
1	1	0	1	3	4	0	3	4	4	0	1	1	1	1	4	0	0	1	0
0	0	1	1	3	4	0	3	3	5	0	1	1	1	1	4	1	0	1	1
0	0	0	0	4	4	0	3	3	0	0	1	1	1	1	4	1	1	1	0
1	0	1	0	3	4	0	3	3	0	1	1	1	1	1	4	1	0	0	0
1	0	1	0	3	4	1	4	3	4	0	1	1	1	1	4	1	0	1	0
1	0	1	0	2	5	1	3	4	4	1	1	1	1	1	4	1	1	1	1
1	0	1	0	3	4	1	3	3	4	1	1	1	1	1	4	0	0	0	0
0	0	1	0	3	5	0	4	4	1	0	1	1	1	1	4	0	0	1	0
1	0	0	0	4	4	0	4	3	0	0	1	1	1	1	4	0	0	1	0
0	1	1	1	4	4	1	3	3	4	1	1	1	1	1	4	1	1	0	1
1	0	1	0	3	4	1	4	4	3	1	1	1	1	1	4	0	0	1	1
1	0	0	0	2	5	1	4	3	5	0	1	1	1	1	4	1	0	0	1
1	0	0	0	3	4	1	5	5	0	0	1	1	1	1	4	1	0	1	0
1	1	0	0	4	5	0	3	4	4	0	1	1	1	1	4	0	0	0	1
1	0	0	0	3	4	0	2	4	1	0	1	1	1	1	4	1	0	1	0
0	0	1	0	4	4	0	4	4	3	1	1	1	1	1	4	1	0	1	0
0	0	0	0	3	4	1	4	2	5	1	1	1	1	1	4	0	0	0	0
1	1	1	0	3	3	0	3	4	0	0	1	1	1	1	4	1	0	1	0
1	0	1	0	3	3	0	3	4	0	0	1	1	1	1	4	1	0	0	0
0	0	1	0	4	4	1	2	3	3	0	1	1	1	1	4	1	0	1	0
0	1	0	0	4	5	1	4	3	1	1	1	1	1	1	4	0	0	1	1
1	0	1	1	3	5	1	2	3	1	0	1	1	1	1	4	0	0	1	1
1	0	0	0	3	4	1	3	3	5	0	1	1	1	1	4	1	1	0	1
1	0	0	0	4	4	0	3	3	1	0	1	1	1	1	4	1	1	1	0
1	0	1	1	3	4	1	4	4	5	1	1	1	1	1	4	0	0	0	1
0	0	1	1	3	4	1	3	3	4	0	1	1	1	1	4	1	0	0	1
1	1	0	0	4	4	1	4	3	4	0	1	1	1	1	4	1	0	1	0
1	0	1	0	4	4	1	3	3	3	0	1	1	1	1	4	0	0	0	0
1	0	1	0	3	5	1	5	4	3	0	1	1	1	1	4	0	0	1	0
1	0	0	0	3	4	1	3	3	5	1	1	1	1	1	4	1	0	1	0
1	0	1	0	3	3	1	3	2	4	0	1	1	1	1	4	1	1	1	1
1	0	1	1	3	5	1	4	4	1	0	1	1	1	1	4	0	0	1	1
1	0	0	1	3	4	1	3	3	5	0	1	1	1	1	4	1	1	0	1
1	1	0	0	3	4	0	3	3	0	0	1	1	1	1	4	0	1	0	1
1	0	1	0	3	4	1	3	3	4	1	1	1	1	1	4	1	0	0	1
1	0	1	0	3	4	1	4	3	4	0	1	1	1	1	4	0	0	0	1
1	1	0	1	4	5	0	4	4	0	0	1	1	1	1	4	1	1	1	1
1	0	1	0	3	4	1	3	3	4	0	1	1	1	1	4	0	0	0	0
1	0	1	0	3	5	0	3	4	0	0	1	1	1	1	4	1	0	1	0
1	0	1	0	3	4	1	2	3	4	1	1	1	1	1	4	0	0	1	1
1	0	0	0	3	5	1	2	4	5	1	1	1	1	1	4	1	0	0	1
1	0	0	1	3	4	1	4	3	0	0	1	1	1	1	4	1	1	0	0
1	0	1	0	2	2	1	3	3	5	1	1	1	1	1	4	0	0	1	0
1	1	1	0	3	4	0	4	4	1	0	1	1	1	1	4	0	0	1	0
0	0	1	0	3	5	1	3	4	3	0	1	1	1	1	4	1	0	0	1
1	0	0	1	4	5	1	4	4	4	1	1	1	1	1	4	0	0	1	1
0	1	0	1	3	5	0	3	3	0	1	1	1	1	1	4	0	0	1	0
0	0	1	1	4	5	0	4	2	3	0	1	1	1	1	4	0	0	1	0
0	0	0	0	3	3	0	3	2	3	1	1	1	1	1	4	1	0	1	1
1	0	0	0	4	5	0	3	2	1	0	1	1	1	1	4	0	0	1	0
0	0	0	0	3	5	1	5	5	3	0	1	1	1	1	4	1	0	0	1
1	0	0	0	4	5	1	3	2	4	0	1	1	1	1	4	0	0	1	1
0	0	0	0	3	4	0	3	3	0	0	1	1	1	1	4	0	0	0	1
1	0	0	0	3	4	0	3	3	4	1	1	1	1	1	4	0	0	0	0
0	1	0	0	3	5	0	4	2	0	1	1	1	1	1	4	1	1	1	1
1	0	0	0	3	5	1	2	2	4	0	1	1	1	1	4	0	0	1	0
1	0	0	0	3	5	0	4	2	1	0	1	1	1	1	4	0	0	0	1
1	0	0	0	3	5	1	3	3	5	0	1	1	1	1	4	0	0	1	0
1	0	0	0	5	5	1	4	2	1	0	1	1	1	1	4	0	0	1	0
1	0	1	0	4	4	1	5	2	3	0	1	1	1	1	4	0	0	0	1
1	0	0	1	3	4	1	3	3	0	1	1	1	1	1	4	0	0	0	1
0	1	0	0	4	4	0	4	2	0	1	1	1	1	1	4	1	1	1	1
0	0	0	0	3	3	1	3	3	1	0	1	1	1	1	4	1	0	0	0
0	0	1	0	3	5	1	3	3	3	0	1	1	1	1	4	1	0	0	1
1	0	1	0	3	3	1	3	3	3	0	1	1	1	1	4	0	0	0	0
1	0	0	0	4	4	1	3	2	5	0	1	1	1	1	4	1	0	0	0
1	0	0	0	3	3	0	3	3	3	1	1	1	1	1	4	0	0	0	0
0	0	0	0	5	4	0	5	5	1	1	1	1	1	1	4	0	0	1	0
1	0	1	1	3	3	1	1	3	1	1	1	1	1	1	4	1	0	1	0
1	0	0	0	3	4	0	4	2	0	1	1	1	1	1	4	0	1	1	1
1	1	1	0	3	4	1	3	2	1	1	1	1	1	1	4	1	0	1	0
0	0	0	1	3	4	0	3	3	0	1	1	1	1	1	4	0	0	1	0
0	0	0	0	3	5	0	4	2	0	1	1	1	1	1	4	1	1	0	1
1	0	1	1	3	4	0	3	2	0	0	1	1	1	1	4	0	0	1	1
1	0	1	0	3	4	1	3	3	1	0	1	1	1	1	4	0	0	1	0
0	0	0	0	3	3	0	4	5	4	0	1	1	1	1	4	0	0	1	0
0	0	1	1	3	5	1	3	3	4	0	1	1	1	1	4	0	0	1	0
0	0	0	0	3	4	1	4	5	5	1	1	1	1	1	4	0	0	0	0
1	0	1	1	3	5	1	3	3	1	0	1	1	1	1	4	1	0	0	0
0	0	1	0	2	4	1	2	3	1	0	1	1	1	1	4	0	0	0	1
1	0	0	1	4	5	1	3	5	4	0	1	1	1	1	4	1	0	0	1
1	0	0	1	3	5	1	4	2	1	0	1	1	1	1	4	0	0	1	0
1	0	1	1	3	5	1	4	3	4	0	1	1	1	1	4	0	0	0	0
0	0	0	1	3	5	1	3	2	1	0	1	1	1	1	4	0	0	0	0
0	0	1	1	3	4	1	3	3	1	0	1	1	1	1	4	0	0	1	0
0	0	0	0	4	4	0	3	2	0	0	1	1	1	1	4	0	0	0	1
1	0	0	0	3	4	0	3	2	1	0	1	1	1	1	4	1	0	0	1
1	1	1	0	3	4	0	3	3	0	0	1	1	1	1	4	1	0	1	0
1	0	0	0	3	2	1	4	2	3	0	1	1	1	1	4	0	0	1	0
1	1	0	0	3	3	0	2	3	0	0	1	1	1	1	4	0	0	0	1
0	0	1	0	3	4	0	3	3	0	0	1	1	1	1	4	0	0	0	0
1	0	1	0	4	5	1	3	3	5	0	1	1	1	1	4	0	0	0	1
1	0	0	0	3	2	0	2	3	0	0	1	1	1	1	4	0	0	0	0
1	0	1	0	3	4	0	3	2	1	1	1	1	1	1	4	1	0	0	0
0	0	0	1	2	3	0	3	2	4	0	1	1	1	1	4	0	0	1	0
1	0	1	1	4	5	0	3	2	3	0	1	1	1	1	4	0	0	0	1
0	1	1	1	4	1	1	4	2	4	1	1	1	1	1	4	1	1	0	0
0	0	0	1	3	4	0	3	3	0	0	1	1	1	1	4	1	0	0	0
1	0	1	0	3	4	1	4	2	1	0	1	1	1	1	4	0	0	0	1
1	0	1	0	3	5	1	3	3	5	0	1	1	1	1	4	1	0	0	0
1	0	1	1	3	4	1	3	3	0	1	1	1	1	1	4	1	1	1	1
0	0	0	0	3	3	1	1	3	5	0	1	1	1	1	4	1	0	0	0
0	0	1	0	2	4	1	3	2	1	0	1	1	1	1	4	0	0	1	0
0	1	0	0	4	4	1	4	2	1	0	1	1	1	1	4	0	0	0	1
1	0	0	0	3	5	0	4	2	4	0	1	1	1	1	4	0	0	1	1
1	0	0	1	3	4	1	5	3	5	0	1	1	1	1	4	1	0	0	0
0	0	1	1	5	4	1	3	2	4	0	1	1	1	1	4	0	0	1	1
0	0	0	1	4	4	0	3	2	1	0	1	1	1	1	4	0	0	1	1
1	0	0	0	3	5	1	3	5	5	1	1	1	1	1	4	0	0	1	1
0	0	0	0	3	4	1	3	3	0	0	1	1	1	1	4	0	0	0	1
1	0	1	0	5	5	1	5	2	5	0	1	1	1	1	4	1	1	1	0
1	0	1	1	3	3	0	5	3	0	1	1	1	1	1	4	0	0	1	1
0	1	0	0	3	4	0	4	2	3	1	1	1	1	1	4	1	1	1	1
1	0	0	0	3	4	1	3	2	5	0	1	1	1	1	4	0	0	1	1
1	0	1	0	3	5	0	1	3	1	0	1	1	1	1	4	0	0	0	1
0	1	1	1	3	4	0	3	3	3	0	1	1	1	1	4	1	1	1	0
0	0	1	1	4	5	1	5	3	0	0	1	1	1	1	4	0	0	0	1
0	0	1	1	3	4	1	2	2	5	1	1	1	1	1	4	1	0	1	0
1	0	0	1	3	5	1	2	3	3	1	1	1	1	1	4	0	0	0	1
1	0	0	0	4	5	1	3	3	4	1	1	1	1	1	4	0	0	1	1
0	1	1	0	3	2	1	3	2	1	1	1	1	1	1	4	1	0	1	1
0	0	0	1	3	4	1	4	3	5	0	1	1	1	1	4	1	0	0	0
1	0	1	1	3	4	0	3	2	1	0	1	1	1	1	4	0	0	1	0
0	0	0	1	3	4	0	3	2	1	0	1	1	1	1	4	0	0	1	0
0	0	0	1	1	5	0	3	3	5	1	1	1	1	1	4	0	0	1	0
1	0	0	0	2	3	1	2	3	0	0	1	1	1	1	4	0	0	0	0
0	1	1	0	3	5	1	4	3	1	0	1	1	1	1	4	1	1	1	0
1	0	0	0	3	3	1	4	3	5	0	1	1	1	1	4	1	0	0	0
0	1	1	1	1	2	0	3	2	1	0	1	1	1	1	4	0	0	1	0
0	0	1	0	2	4	0	3	3	0	0	1	1	1	1	4	1	0	0	1
1	0	1	0	3	5	1	4	3	1	0	1	1	1	1	4	1	0	0	1
1	1	0	0	3	5	1	3	2	1	1	1	1	1	1	4	0	0	1	0
0	1	1	1	2	5	0	3	3	3	0	1	1	1	1	4	0	0	1	0
1	1	0	0	3	4	0	3	2	0	0	1	1	1	1	4	0	0	0	1
1	0	0	0	3	4	0	2	3	0	0	1	1	1	1	4	0	0	0	0
0	0	1	0	5	5	1	5	2	5	0	1	1	1	1	4	0	0	1	0
1	1	0	1	5	5	1	5	3	0	0	1	1	1	1	4	0	0	0	1
0	0	1	1	3	4	0	3	2	0	0	1	1	1	1	4	0	0	0	1
0	1	1	0	4	5	0	3	2	0	1	1	1	1	1	4	1	0	1	0
1	0	1	0	4	4	1	3	2	4	0	1	1	1	1	4	0	0	1	0
0	0	0	0	4	5	0	4	2	3	1	1	1	1	1	4	0	0	1	0
0	0	0	1	3	4	1	3	2	4	1	1	1	1	1	4	1	0	1	0
1	0	1	0	5	5	1	5	5	5	1	1	1	1	1	4	0	0	1	0
0	0	0	1	4	4	1	3	3	1	0	1	1	1	1	4	1	0	0	0
1	0	1	0	5	5	0	5	2	0	0	1	1	1	1	4	1	0	0	0
0	1	1	0	2	5	1	3	2	3	1	1	1	1	1	4	1	0	0	1
1	1	0	0	4	4	1	4	2	1	1	1	1	1	1	4	0	0	1	1
0	1	1	0	4	4	1	3	2	5	1	1	1	1	1	4	1	1	1	0
0	0	0	1	4	4	1	4	3	5	1	1	1	1	1	4	1	0	0	0
1	1	1	0	3	5	1	3	3	4	1	1	1	1	1	4	0	0	0	0
0	0	1	0	5	5	1	3	3	0	1	1	1	1	1	4	1	1	1	1
1	1	1	0	5	5	0	2	5	0	1	1	1	1	1	4	0	0	1	0
1	0	0	0	3	5	0	4	3	0	1	1	1	1	1	4	0	0	1	0
1	0	0	0	3	4	1	3	3	4	1	1	1	1	1	4	0	0	1	0
1	1	1	1	3	4	1	3	3	5	1	1	1	1	1	4	1	0	1	0
1	0	1	1	4	4	1	3	2	3	1	1	1	1	1	4	1	0	1	1
0	0	1	1	3	5	0	3	3	4	1	1	1	1	1	4	0	0	1	0
1	0	1	0	3	5	0	3	3	5	1	1	1	1	1	4	1	1	0	0
0	0	0	0	5	4	0	4	2	3	1	1	1	1	1	4	1	0	1	0
1	1	1	0	4	5	1	3	3	5	1	1	1	1	1	4	1	1	1	1
1	1	0	1	5	5	0	3	3	0	1	1	1	1	1	4	0	0	0	1
1	0	1	0	5	5	0	4	5	3	1	1	1	1	1	4	1	1	1	0
0	0	1	0	3	5	0	5	3	0	1	1	1	1	1	4	1	1	1	1
0	0	0	1	3	3	1	3	3	5	1	1	1	1	1	4	0	0	1	1
0	0	1	0	4	5	1	3	2	1	1	1	1	1	1	4	1	0	0	1
1	0	0	0	3	4	1	3	3	1	1	1	1	1	1	4	1	0	0	0
1	0	1	0	3	5	1	4	2	3	1	1	1	1	1	4	0	0	0	1
1	1	1	0	3	5	0	3	2	0	1	1	1	1	1	4	0	0	1	0
0	0	0	0	3	4	0	4	3	0	1	1	1	1	1	4	0	0	1	0
0	0	0	0	4	3	0	3	3	1	1	1	1	1	1	4	1	0	0	0
0	0	1	0	4	5	0	4	3	1	1	1	1	1	1	4	0	0	1	1
0	0	1	0	4	4	1	3	2	1	1	1	1	1	1	4	1	0	1	0
0	0	0	0	3	5	1	3	3	4	1	1	1	1	1	4	0	0	1	0
1	0	0	0	3	4	0	3	3	3	1	1	1	1	1	4	1	0	0	1
1	0	0	0	3	5	1	3	3	4	1	1	1	1	1	4	0	0	0	0
0	0	0	0	5	4	1	5	3	3	1	1	1	1	1	4	0	0	0	0
1	1	0	0	4	5	0	4	2	0	1	1	1	1	1	4	0	0	0	1
1	0	0	0	4	5	1	4	2	3	1	1	1	1	1	4	0	0	1	0
1	0	1	0	5	5	0	4	5	0	1	1	1	1	1	4	1	1	0	1
1	0	0	0	3	4	1	4	2	5	1	1	1	1	1	4	0	0	0	1
1	0	0	0	4	4	0	3	2	1	1	1	1	1	1	4	0	0	0	0
1	1	0	0	3	5	0	4	2	0	1	1	1	1	1	4	1	1	0	0
1	0	0	0	5	5	0	4	3	4	1	1	1	1	1	4	1	0	0	0
1	0	0	0	4	5	0	2	2	0	0	1	1	1	1	4	1	1	1	1
0	1	0	0	3	5	0	3	3	0	0	1	1	1	1	4	0	0	1	1
1	0	0	0	5	5	0	4	3	0	0	1	1	1	1	4	0	0	0	0
1	0	0	0	3	5	1	3	2	5	0	1	1	1	1	4	1	1	0	1
0	0	0	0	4	5	0	4	2	1	0	1	1	1	1	4	1	0	1	0
1	1	1	1	3	4	1	3	3	0	1	1	1	1	1	4	0	0	1	0
0	1	0	1	4	5	0	4	2	3	1	1	1	1	1	4	1	0	0	0
1	0	1	0	4	5	1	3	3	1	1	1	1	1	1	4	1	0	1	1
1	0	1	1	3	5	0	4	2	1	0	1	1	1	1	4	1	0	0	0
1	0	1	0	4	4	1	3	2	3	0	1	1	1	1	4	0	1	0	0
1	0	0	0	3	5	1	5	3	4	1	1	1	1	1	4	1	0	1	0
1	0	0	0	5	5	0	5	5	1	1	1	1	1	1	4	1	1	0	1
0	0	0	0	4	4	0	4	2	1	0	1	1	1	1	4	0	0	0	0
1	0	0	0	4	5	0	4	2	0	1	1	1	1	1	4	1	1	1	1
1	0	1	0	3	3	1	3	2	3	1	1	1	1	1	4	1	0	0	0
0	0	1	0	4	5	0	5	5	1	1	1	1	1	1	4	0	0	1	1
1	0	0	0	5	4	1	3	3	5	0	1	1	1	1	4	0	0	0	0
0	0	1	1	5	5	0	5	5	1	0	1	1	1	1	4	0	0	0	1
1	0	0	1	3	3	1	3	3	1	0	1	1	1	1	4	0	0	1	1
1	1	0	1	4	4	0	4	2	0	1	1	1	1	1	4	0	0	1	0
1	0	1	0	3	4	0	3	2	0	0	1	1	1	1	4	0	0	1	0
0	1	1	0	4	5	0	3	5	0	0	1	1	1	1	4	1	0	1	0
0	1	0	1	2	5	0	2	3	5	0	1	1	1	1	4	0	0	1	1
1	0	1	0	2	5	0	5	3	1	0	1	1	1	1	4	1	1	1	0
1	0	0	0	3	5	0	5	2	0	0	1	1	1	1	4	0	0	1	0
0	0	0	1	3	5	0	3	2	0	1	1	1	1	1	4	0	0	1	0
1	0	0	0	3	4	0	4	3	0	0	1	1	1	1	4	0	0	0	0
0	0	1	1	3	4	0	3	3	0	0	1	1	1	1	4	1	0	1	0
0	0	1	0	1	4	0	3	2	0	0	1	1	1	1	4	1	1	1	1
1	0	0	0	4	4	1	4	3	0	0	1	1	1	1	4	0	0	1	1
1	0	0	0	4	4	0	4	2	1	0	1	1	1	1	4	1	0	1	0
0	0	0	0	3	4	0	3	2	0	0	1	1	1	1	4	0	0	0	0
0	0	0	1	4	4	0	4	3	2	1	1	1	1	1	4	0	0	1	0
0	1	0	0	3	5	1	3	3	3	0	1	1	1	1	4	1	1	1	1
0	0	1	0	4	5	0	3	2	1	0	1	1	1	1	4	0	0	1	1
1	0	0	0	4	5	1	3	2	1	0	1	1	1	1	4	1	1	1	0
0	0	1	0	3	5	0	3	3	3	1	1	1	1	1	4	0	0	1	1
1	0	0	0	2	4	0	4	2	3	1	1	1	1	1	4	0	0	0	1
1	1	0	1	5	5	0	5	5	1	0	1	1	1	1	4	0	0	1	0
0	1	1	0	4	4	0	4	2	5	0	1	1	1	1	4	0	0	0	0
1	0	1	0	4	5	0	4	2	3	0	1	1	1	1	4	0	0	1	0
1	0	0	0	3	5	1	3	3	4	0	1	1	1	1	4	0	0	0	0
1	0	0	1	2	3	0	4	2	1	0	1	1	1	1	4	1	0	1	0
1	1	1	0	3	4	1	2	2	3	1	1	1	1	1	4	0	1	0	0
1	0	1	1	4	5	0	4	5	0	0	1	1	1	1	4	1	0	0	0
1	1	1	1	3	5	1	3	2	3	1	1	1	1	1	4	0	0	0	1
1	0	1	1	4	5	1	4	2	1	0	1	1	1	1	4	1	1	1	1
1	0	1	0	3	4	0	4	2	1	0	1	1	1	1	4	1	1	0	0
1	0	0	1	5	5	0	4	2	4	0	1	1	1	1	4	0	0	0	0
1	0	1	1	4	5	0	4	3	1	0	1	1	1	1	4	1	0	1	1
0	1	0	1	4	5	0	4	3	0	0	1	1	1	1	4	0	0	0	1
1	0	0	0	4	4	0	5	2	1	0	1	1	1	1	4	1	0	0	0
1	0	1	0	5	5	0	5	5	1	0	1	1	1	1	4	0	0	1	0
1	0	1	1	3	4	0	4	3	5	0	1	1	1	1	4	0	0	1	0
1	0	1	0	5	5	0	3	3	3	1	1	1	1	1	4	1	1	1	1
1	0	1	0	4	5	0	3	2	0	0	1	1	1	1	4	0	0	1	0
0	0	0	0	3	5	1	4	2	0	0	1	1	1	1	4	1	0	0	0
1	0	1	1	5	5	0	5	5	1	0	1	1	1	1	4	0	0	1	0
1	0	0	0	5	5	0	5	5	0	1	1	1	1	1	4	1	1	1	1
0	0	1	0	5	2	1	5	5	1	0	1	1	1	1	4	1	1	1	1
1	1	0	0	4	5	1	3	2	1	0	1	1	1	1	4	1	0	0	1
1	1	1	0	4	5	1	3	2	1	0	1	1	1	1	4	0	0	0	1
0	1	0	0	4	5	1	3	3	0	0	1	1	1	1	4	0	1	1	0
1	0	0	0	4	4	0	3	2	1	0	1	1	1	1	4	0	0	0	0
0	1	0	0	4	5	1	4	2	1	0	1	1	1	1	4	0	0	1	0
1	0	1	0	3	5	0	4	3	1	0	1	1	1	1	4	0	0	0	0
0	0	0	0	4	5	0	4	2	1	0	1	1	1	1	4	1	0	1	1
0	0	1	0	5	5	1	4	2	1	0	1	1	1	1	4	1	0	1	0
1	0	1	0	3	4	1	4	2	1	0	1	1	1	1	4	1	1	0	0
0	0	1	0	3	5	0	4	5	1	0	1	1	1	1	4	0	0	1	0
1	1	0	0	3	4	0	3	2	0	0	1	1	1	1	4	0	0	0	0
1	0	1	0	4	5	0	3	2	0	0	1	1	1	1	4	1	0	1	0
1	0	1	0	3	4	0	4	2	3	0	1	1	1	1	4	1	0	1	0
1	0	1	1	3	5	0	2	3	5	0	1	1	1	1	4	1	0	0	1
0	0	0	0	4	5	0	5	2	3	0	1	1	1	1	4	1	0	1	1
0	1	1	0	3	4	1	4	3	1	0	1	1	1	1	4	0	0	1	0
0	0	0	0	4	5	1	3	2	5	0	1	1	1	1	4	1	1	1	0
0	0	0	0	4	5	0	3	3	3	0	1	1	1	1	4	0	1	1	0
1	1	0	0	4	5	1	4	2	5	0	1	1	1	1	4	0	0	0	1
1	0	1	0	4	5	1	3	3	5	0	1	1	1	1	4	0	0	0	0
1	1	1	0	3	5	1	4	3	3	1	1	1	1	1	4	0	0	1	1
0	0	1	0	4	1	0	2	2	5	0	1	1	1	1	4	0	0	0	0
1	1	1	0	3	5	0	3	3	0	0	1	1	1	1	4	0	0	1	0
1	0	1	0	3	4	0	3	2	0	0	1	1	1	1	4	0	0	0	0
0	0	0	0	5	1	0	4	5	1	1	1	1	1	1	4	1	0	0	0
1	0	1	1	3	4	1	2	2	0	0	1	1	1	1	4	0	0	1	1
1	1	0	0	3	5	0	4	2	0	0	1	1	1	1	4	0	1	0	1
1	0	1	1	4	4	0	3	3	4	0	1	1	1	1	4	0	0	0	0
0	0	1	0	3	5	0	5	5	0	1	1	1	1	1	4	1	1	1	1
1	0	1	1	3	4	1	3	2	0	1	1	1	0	1	3	0	0	1	0
1	0	1	0	2	4	0	3	2	0	1	1	1	0	1	3	0	0	0	0
1	0	1	0	3	4	1	3	3	0	1	1	1	0	1	3	1	0	0	0
1	0	1	0	4	4	1	3	2	1	1	1	1	0	1	3	0	0	0	0
1	1	0	1	4	5	0	4	5	0	1	1	1	0	1	3	1	1	1	0
1	0	0	0	3	4	0	4	2	0	1	1	1	0	1	3	0	0	0	0
1	0	0	0	4	4	1	4	2	1	1	1	1	0	1	3	0	0	0	0
1	0	1	0	4	5	1	4	3	4	1	1	1	0	1	3	0	0	1	1
0	0	1	1	3	4	1	3	3	5	1	1	1	0	1	3	1	0	0	1
0	0	0	1	2	3	1	2	3	5	1	1	1	0	1	3	1	1	1	1
0	0	0	0	3	3	1	2	2	4	1	1	1	0	1	3	1	0	1	0
0	1	1	1	5	5	0	5	5	3	1	1	1	0	1	3	0	0	1	0
0	0	0	0	3	5	1	4	3	0	0	1	1	1	0	3	0	0	0	0
1	0	0	0	3	1	0	4	2	0	0	1	1	1	0	3	1	0	0	0
1	0	1	0	5	5	1	5	2	4	1	1	0	1	1	3	1	1	1	0
0	0	0	1	3	3	0	3	2	0	0	1	1	1	0	3	0	0	1	0
1	0	0	1	2	4	0	4	2	0	0	1	1	1	0	3	0	0	0	0
0	0	0	0	4	4	1	3	2	1	0	1	1	1	0	3	1	0	1	1
1	0	1	1	3	5	0	4	3	1	0	1	1	1	0	3	1	0	1	1
1	0	1	0	5	5	1	4	2	4	0	1	1	1	0	3	1	0	1	0
0	0	1	0	3	5	0	4	2	4	0	1	1	1	0	3	1	1	0	0
1	0	0	0	3	4	1	4	3	1	0	1	1	1	0	3	1	0	1	0
1	1	1	0	3	5	1	3	3	1	0	1	1	1	0	3	1	0	1	0
0	0	0	1	3	4	1	2	2	5	0	1	1	0	1	3	1	0	0	1
1	0	1	1	3	5	0	3	2	1	0	1	1	0	1	3	0	0	0	0
1	0	1	0	3	5	1	3	2	1	1	1	0	1	1	3	0	0	1	1
1	0	0	0	3	4	0	3	2	3	1	1	0	1	1	3	1	0	0	0
1	0	0	1	3	4	1	3	3	3	0	1	0	1	1	3	0	0	0	1
0	0	0	1	3	4	1	3	3	0	1	1	0	1	1	3	1	0	0	0
1	1	0	1	3	4	1	3	3	3	0	1	0	1	1	3	1	1	1	0
1	0	0	1	3	4	1	3	3	5	1	1	0	1	1	3	1	0	1	1
1	0	0	0	3	5	0	2	2	0	1	1	0	1	1	3	0	0	0	0
1	1	1	0	3	3	1	3	2	0	1	1	0	1	1	3	1	0	0	1
1	1	1	1	3	4	0	3	5	0	1	1	0	1	1	3	0	0	0	1
1	0	1	0	3	4	0	4	3	0	0	1	0	1	1	3	0	0	0	0
0	0	1	0	3	3	1	3	3	4	1	1	0	1	1	3	1	0	0	0
1	0	0	0	5	5	0	4	3	3	1	1	0	1	1	3	0	0	1	0
1	0	0	1	3	5	1	3	2	1	1	1	0	1	1	3	0	0	0	0
1	0	1	0	2	4	1	2	3	3	1	1	0	1	1	3	0	0	0	1
1	1	0	0	3	4	1	3	3	0	1	1	0	1	1	3	1	0	0	0
1	1	0	0	3	5	0	4	2	1	1	1	0	1	1	3	0	0	1	0
0	1	0	1	3	5	1	4	3	4	0	1	0	1	1	3	1	0	0	0
0	0	0	1	3	3	0	3	2	5	1	1	1	0	1	3	0	0	0	1
0	0	1	1	3	4	1	3	2	5	1	1	1	0	1	3	1	0	1	1
1	1	0	1	3	5	0	3	3	0	0	1	1	0	1	3	1	0	0	1
1	0	1	1	3	4	1	4	3	0	0	1	1	0	1	3	0	0	0	0
0	0	0	0	2	4	1	3	2	4	0	1	1	0	1	3	1	0	0	1
1	0	1	0	4	4	1	4	3	5	0	1	1	0	1	3	0	0	1	0
1	0	0	0	3	5	0	4	2	0	0	1	1	0	1	3	1	1	0	0
1	0	0	0	3	4	1	4	3	4	1	1	1	0	1	3	1	1	1	1
0	1	0	0	3	5	1	3	2	1	0	1	1	0	1	3	0	0	1	0
0	0	1	0	5	5	1	3	3	1	0	1	1	0	1	3	1	1	1	0
1	0	1	0	3	3	1	4	3	5	0	1	1	0	1	3	1	0	1	0
0	0	1	1	3	5	1	3	2	4	0	1	1	0	1	3	1	0	0	0
1	0	0	1	4	5	0	3	5	1	0	1	1	0	1	3	1	1	0	1
1	0	0	0	3	5	0	3	3	5	0	1	1	0	1	3	0	0	1	0
1	0	1	1	3	4	1	3	3	5	1	1	1	0	1	3	1	0	1	0
1	1	0	1	2	3	1	4	2	2	0	1	1	0	1	3	1	1	0	0
1	0	0	0	5	5	1	3	5	5	0	1	1	0	1	3	1	0	0	1
1	0	1	1	2	4	0	3	3	5	0	1	1	1	0	3	0	0	0	1
0	1	1	0	3	5	1	2	2	5	0	1	1	1	0	3	0	0	1	0
0	0	0	1	3	4	0	3	3	5	0	1	1	1	0	3	1	0	0	0
1	0	1	1	3	4	1	3	3	2	1	1	1	1	0	3	1	0	0	0
0	0	1	0	3	4	0	4	3	0	1	0	1	1	1	3	1	1	1	1
0	1	0	1	4	4	1	3	2	0	0	1	1	1	0	3	0	0	0	0
1	1	0	1	2	4	1	4	3	3	0	0	1	1	1	3	0	0	1	1
1	0	1	1	3	4	0	3	3	4	0	0	1	1	1	3	0	0	0	0
1	1	1	1	3	5	1	4	3	5	0	0	1	1	1	3	0	0	0	1
1	0	1	0	3	4	1	3	3	4	1	1	1	1	0	3	0	0	0	0
0	0	0	0	3	4	1	4	3	5	0	1	1	1	0	3	1	0	0	0
1	0	0	0	3	5	1	3	3	3	0	1	1	1	0	3	1	0	0	1
0	0	0	1	3	5	1	3	2	5	0	1	1	1	0	3	1	0	1	0
0	0	0	1	2	3	1	3	2	0	0	0	1	1	1	3	0	0	1	0
1	1	0	0	4	5	0	3	2	0	0	1	1	1	0	3	1	0	0	0
1	0	1	0	3	4	1	4	3	5	0	0	1	1	1	3	0	0	0	0
1	1	0	0	3	4	0	4	2	0	0	0	1	1	1	3	0	0	0	1
1	0	1	1	3	4	0	3	3	0	0	0	1	1	1	3	0	0	1	0
0	0	0	0	2	3	0	3	3	0	0	0	1	1	1	3	0	0	1	1
0	1	1	0	2	3	1	3	3	4	0	1	1	1	0	3	1	0	1	0
1	0	0	1	3	5	1	2	3	0	0	1	1	0	1	3	0	0	1	0
1	0	0	0	4	4	0	3	3	3	0	1	1	1	0	3	1	0	0	1
1	0	0	1	3	5	0	2	3	2	0	0	1	1	1	3	1	0	0	1
1	0	0	1	4	5	1	5	5	2	0	0	1	1	1	3	1	1	0	1
0	0	1	1	3	4	1	3	3	0	0	1	1	1	0	3	1	0	1	0
1	0	1	0	3	4	1	2	3	5	0	0	1	1	1	3	0	0	1	0
0	0	0	0	3	5	1	3	2	0	0	0	1	1	1	3	0	0	1	0
1	0	0	0	5	4	0	3	2	2	0	1	1	1	0	3	0	0	0	0
1	0	0	0	4	5	1	3	2	3	0	0	1	1	1	3	0	0	0	1
0	0	1	0	4	4	0	4	3	0	0	1	1	1	0	3	1	0	0	0
0	0	0	1	2	3	1	2	3	0	0	0	1	1	1	3	0	0	0	1
1	0	0	0	3	5	1	3	3	0	1	0	1	1	1	3	0	0	0	1
1	0	0	1	3	5	1	3	2	0	0	0	1	1	1	3	0	1	0	1
1	0	0	0	4	5	0	4	3	0	0	0	1	1	1	3	1	1	0	0
1	0	1	0	3	5	0	3	3	2	1	0	1	1	1	3	1	0	1	0
1	0	0	0	2	3	1	1	3	0	0	0	1	1	1	3	1	0	0	0
0	0	1	1	3	4	1	2	2	3	0	1	1	1	0	3	1	0	1	0
0	0	0	0	3	3	0	3	3	0	0	1	0	1	1	3	1	0	0	1
1	1	1	0	4	5	0	3	2	5	0	0	1	1	1	3	0	0	0	0
0	0	0	1	2	1	1	3	3	5	1	0	1	1	1	3	1	0	1	0
1	0	0	0	3	4	0	4	3	2	0	0	1	1	1	3	1	0	0	0
0	0	0	1	3	4	0	3	2	3	1	0	1	1	1	3	0	0	1	1
0	0	1	0	4	4	1	3	2	2	1	1	1	1	0	3	1	0	1	0
1	0	0	0	2	4	0	4	2	0	1	1	1	1	0	3	1	0	0	1
0	0	0	1	2	5	0	3	2	0	0	1	1	1	0	3	1	0	0	1
1	0	1	1	4	5	1	3	2	2	1	1	1	1	0	3	1	0	1	1
1	0	0	1	3	4	0	4	3	4	1	1	1	1	0	3	1	1	1	0
1	0	1	1	2	5	0	4	2	0	0	1	1	0	1	3	1	0	1	0
1	0	0	1	3	3	1	3	3	3	0	1	1	1	0	3	1	0	1	0
1	0	1	1	3	3	1	3	2	3	0	0	1	1	1	3	0	0	0	0
1	1	0	1	3	4	1	3	3	0	0	1	1	1	0	3	0	0	1	0
1	0	1	0	3	5	1	4	3	4	1	1	1	1	0	3	0	0	1	0
1	0	0	1	3	4	1	3	2	0	1	1	1	1	0	3	1	0	0	0
0	0	0	1	3	5	1	3	2	5	0	0	1	1	1	3	1	1	1	0
0	0	1	1	4	5	0	4	3	2	0	0	1	1	1	3	0	1	0	0
1	0	0	1	3	4	1	3	2	5	1	0	1	1	1	3	0	0	1	1
0	0	1	1	3	4	1	4	2	0	1	1	1	0	1	3	0	0	1	1
1	0	0	1	4	4	1	3	2	0	1	1	1	1	0	3	0	0	1	0
0	0	0	0	4	5	1	4	2	5	1	0	1	1	1	3	0	0	1	0
0	1	0	1	4	4	1	3	3	5	0	1	0	1	1	3	0	0	0	0
0	1	1	1	3	4	1	4	3	2	1	1	1	0	1	3	0	0	1	0
1	0	0	0	4	3	0	3	2	2	0	1	1	0	1	3	0	0	1	0
0	0	1	0	3	3	1	4	3	4	0	1	1	0	1	3	0	0	0	1
0	0	1	0	3	4	0	4	2	0	1	0	1	1	1	3	0	0	0	1
0	1	1	1	3	4	1	2	2	5	0	1	1	1	0	3	0	0	0	1
0	0	0	1	3	4	1	1	2	3	0	1	1	0	1	3	0	0	0	0
1	0	1	0	3	5	0	3	2	0	0	0	1	1	1	3	1	0	0	0
1	0	1	0	3	3	0	3	3	3	0	0	1	1	1	3	1	1	0	0
0	1	1	0	4	4	1	3	3	4	0	1	1	1	0	3	0	0	0	0
0	0	1	0	3	4	1	2	2	4	0	0	1	1	1	3	1	0	1	0
1	0	1	0	2	3	0	5	5	3	0	1	1	1	0	3	0	0	1	0
0	1	0	0	4	5	0	4	5	3	1	0	1	1	1	3	1	0	1	0
1	0	1	0	4	5	0	4	3	3	1	1	1	1	0	3	0	0	1	0
1	1	1	0	3	5	1	2	3	4	0	0	1	1	1	3	1	0	0	0
1	0	0	0	4	5	0	4	2	2	1	1	1	1	0	3	1	0	1	0
0	0	1	1	3	3	1	2	3	0	0	1	1	1	0	3	0	0	1	0
1	0	0	0	4	5	0	4	3	4	0	0	1	1	1	3	0	0	0	0
1	0	1	1	3	4	1	3	2	2	0	1	1	0	1	3	0	0	0	1
1	0	0	1	3	4	0	3	2	4	0	1	1	1	0	3	0	0	1	0
0	0	1	0	3	4	0	3	2	0	0	1	1	0	1	3	1	0	1	0
0	0	0	1	3	5	1	3	5	5	0	1	1	1	0	3	1	0	1	0
1	1	1	0	4	4	0	4	3	0	0	1	1	1	0	3	1	0	0	0
0	1	1	0	3	5	1	4	2	0	0	1	1	1	0	3	0	0	0	0
1	0	0	1	2	3	1	3	3	3	1	0	1	1	1	3	1	0	1	0
1	0	1	1	3	4	0	3	2	3	0	1	1	1	0	3	0	0	1	0
0	0	0	0	3	4	0	3	3	2	0	0	1	1	1	3	1	0	1	0
0	0	0	1	4	3	0	3	2	3	0	1	1	0	1	3	1	1	1	0
1	0	0	1	3	5	1	3	2	2	0	1	1	1	0	3	1	0	0	0
1	0	1	0	2	4	1	3	2	2	1	1	1	0	1	3	0	0	1	0
1	0	1	1	3	5	0	3	3	0	0	1	1	1	0	3	1	0	1	1
0	0	1	1	3	3	1	3	3	5	0	1	1	1	0	3	1	1	1	0
0	1	0	0	3	3	1	3	3	0	0	1	1	1	0	3	1	1	0	0
1	1	0	0	2	4	1	4	2	2	0	1	1	1	0	3	1	0	1	0
0	0	0	0	3	5	1	4	3	5	1	0	1	1	1	3	1	0	0	1
1	0	0	1	3	4	1	2	3	5	1	0	1	1	1	3	0	0	1	0
1	0	0	1	3	4	1	3	2	3	0	1	1	1	0	3	1	0	0	0
1	0	1	0	5	2	0	4	3	0	1	1	1	1	0	3	0	0	1	0
1	0	1	0	4	5	0	5	3	2	0	1	1	0	1	3	1	1	0	1
0	1	1	0	3	4	0	3	3	2	0	1	1	1	0	3	0	0	0	0
0	0	1	1	3	3	1	4	2	0	0	0	1	1	1	3	0	0	1	1
1	1	1	0	3	4	1	3	3	2	0	0	1	1	1	3	0	1	1	0
1	0	0	1	3	3	1	3	3	4	0	1	1	0	1	3	1	1	0	0
1	0	1	1	3	4	0	3	3	0	1	1	1	1	0	3	0	0	1	0
1	1	0	0	3	4	0	3	3	2	1	1	1	0	1	3	1	0	1	1
1	0	1	1	3	3	1	3	3	4	1	1	1	1	0	3	1	1	1	1
0	0	0	1	3	5	1	3	1	4	1	1	1	0	1	3	1	1	1	1
0	0	1	1	3	4	1	3	2	2	0	1	1	1	0	3	1	1	0	0
0	0	0	1	4	4	1	4	3	5	0	1	1	0	1	3	1	0	1	0
1	1	1	1	3	3	0	3	2	0	0	0	1	1	1	3	0	0	1	0
1	0	0	0	3	4	1	3	2	0	0	1	1	1	0	3	0	0	0	0
1	0	1	0	3	3	0	3	3	3	0	1	1	0	1	3	0	0	1	0
0	1	1	1	2	2	1	2	3	2	1	1	1	1	0	3	0	0	1	0
1	0	0	0	4	5	0	4	5	4	0	1	0	1	1	3	0	0	1	0
1	1	0	0	3	2	0	3	3	2	0	0	1	1	1	3	0	0	1	0
1	0	0	1	4	4	0	3	3	2	1	1	1	1	0	3	0	0	1	0
1	0	0	1	4	5	1	4	2	5	0	0	1	1	1	3	1	1	0	0
1	1	1	1	3	4	1	3	2	3	0	1	1	1	0	3	1	0	0	0
1	0	0	0	3	4	0	3	2	3	1	1	1	1	0	3	0	0	1	0
1	0	0	0	4	4	0	3	3	3	0	1	1	0	1	3	1	0	0	0
1	0	1	1	3	3	1	4	5	5	0	1	1	1	0	3	1	0	1	0
1	0	1	0	3	4	1	3	2	3	1	1	1	1	0	3	0	0	1	0
1	0	1	1	3	4	1	3	3	2	0	1	1	1	0	3	1	0	0	0
1	0	0	1	3	3	0	3	3	2	0	1	1	1	0	3	0	0	1	0
0	1	1	1	3	4	0	4	2	0	0	1	1	1	0	3	0	0	1	0
1	0	1	0	3	5	1	3	2	2	0	1	1	1	0	3	1	0	1	1
1	0	0	0	2	4	0	3	3	2	0	1	1	1	0	3	0	0	0	0
0	0	1	1	4	4	0	4	2	3	1	1	0	1	1	3	1	1	0	0
1	0	1	0	3	4	1	3	2	2	0	0	1	1	1	3	1	1	0	0
1	0	1	0	4	3	1	3	3	5	1	1	1	1	0	3	1	1	1	1
1	1	1	1	3	4	1	3	5	5	1	1	1	1	0	3	1	0	0	1
1	0	0	1	3	3	0	2	2	4	1	0	1	1	1	3	1	0	1	1
0	1	1	1	3	5	1	3	3	5	1	0	1	1	1	3	1	0	1	0
0	0	0	0	5	5	0	5	2	2	1	0	1	1	1	3	0	0	1	1
1	0	1	0	4	5	1	5	5	3	0	1	1	0	1	3	0	1	0	0
1	0	1	0	2	4	0	3	3	0	0	1	1	1	0	3	0	0	0	0
0	1	0	0	4	5	0	4	5	2	0	1	1	0	1	3	0	0	0	0
0	0	0	1	3	4	1	3	3	2	1	1	1	1	0	3	0	0	1	0
1	0	1	0	4	4	0	4	2	2	0	1	1	1	0	3	1	1	0	0
1	1	1	0	3	4	1	4	3	2	0	1	1	1	0	3	0	0	0	1
1	1	0	0	3	4	1	3	3	2	0	1	1	1	0	3	1	0	1	0
0	0	0	0	3	3	1	3	3	0	1	0	1	1	1	3	0	0	0	0
1	0	0	0	4	5	0	3	2	2	1	1	1	1	0	3	1	1	1	0
0	1	0	1	3	4	1	3	3	3	0	1	1	1	0	3	1	0	1	0
1	0	1	1	3	4	0	3	3	2	0	1	1	0	1	3	0	0	0	1
1	0	1	1	3	4	1	3	2	2	0	0	1	1	1	3	0	1	0	0
1	1	0	0	4	4	1	3	2	5	0	0	1	1	1	3	1	0	0	0
1	0	1	1	4	4	1	3	2	4	1	0	1	1	1	3	0	0	1	1
0	0	1	0	3	4	0	3	3	3	1	1	1	1	0	3	0	0	1	0
1	0	0	0	4	4	1	4	2	4	0	1	1	0	1	3	1	0	1	1
1	0	0	0	3	3	1	4	3	2	1	0	1	1	1	3	1	0	0	0
0	0	0	1	4	5	1	5	2	0	1	1	1	1	0	3	0	1	0	1
0	0	0	0	3	4	1	3	2	2	1	1	1	1	0	3	0	0	0	0
0	0	1	0	3	4	1	3	3	2	1	0	1	1	1	3	1	0	1	1
1	0	1	0	4	4	0	4	2	2	0	0	1	1	1	3	0	0	0	1
1	0	1	0	4	5	1	3	3	5	1	0	1	1	1	3	0	0	0	1
1	0	0	1	3	4	1	3	3	2	0	0	1	1	1	3	1	0	0	0
1	0	1	1	3	5	0	4	3	3	1	1	1	1	0	3	0	0	1	1
1	0	1	1	4	5	0	4	2	2	0	1	1	1	0	3	1	0	0	0
1	0	0	0	4	4	1	3	2	0	0	1	1	1	0	3	1	0	1	1
0	1	0	1	3	3	1	3	3	3	1	1	1	0	1	3	1	1	1	1
1	0	0	1	3	4	1	2	3	5	0	0	1	1	1	3	0	0	1	1
0	1	1	0	4	5	0	4	3	0	0	1	1	0	1	3	0	0	1	0
1	0	1	0	2	4	0	5	2	0	1	1	1	1	0	3	0	0	1	0
1	0	0	0	3	3	1	3	3	0	1	1	1	1	0	3	1	0	0	1
0	0	0	1	3	4	1	3	3	2	1	0	1	1	1	3	1	0	0	1
1	0	0	1	3	4	0	3	2	5	0	1	1	0	1	3	1	1	1	0
1	0	1	0	4	2	0	3	3	0	1	1	1	1	0	3	1	0	0	0
1	0	1	0	4	5	1	3	2	5	0	0	1	1	1	3	0	0	1	0
1	0	0	0	4	4	0	3	3	0	0	1	1	1	0	3	1	0	0	0
0	1	0	0	2	4	1	3	3	5	0	0	1	1	1	3	1	0	1	0
1	0	1	1	3	5	0	3	2	2	0	1	1	1	0	3	1	1	0	0
0	0	0	0	4	4	1	4	2	4	0	1	0	1	1	3	0	0	1	0
1	0	0	1	3	3	1	3	2	0	1	1	1	1	0	3	1	0	0	0
1	0	1	1	3	4	1	3	3	2	1	0	1	1	1	3	1	1	1	0
1	0	1	1	4	5	1	3	3	0	0	1	1	1	0	3	0	0	1	0
1	0	1	0	3	4	1	2	3	2	1	1	1	0	1	3	1	0	0	0
1	0	0	1	2	4	0	4	2	3	0	1	1	1	0	3	0	0	0	1
1	0	1	1	3	5	1	4	3	2	0	1	1	1	0	3	0	0	1	1
0	0	1	0	3	1	1	3	3	5	0	1	1	1	0	3	0	0	0	0
1	1	0	1	3	4	0	3	2	0	0	1	1	1	0	3	0	0	0	0
0	1	1	1	1	5	1	3	2	2	0	1	1	1	0	3	0	0	1	0
1	1	1	1	3	4	1	3	3	4	0	1	1	1	0	3	0	0	1	0
0	0	0	0	3	3	1	3	3	0	0	0	1	1	1	3	1	0	0	0
1	0	0	0	2	5	0	3	2	0	1	1	1	1	0	3	1	0	0	1
0	0	1	1	4	4	0	3	2	2	0	0	1	1	1	3	1	1	1	0
0	0	1	0	3	5	0	4	3	2	0	0	1	1	1	3	1	1	0	1
0	0	0	0	4	5	0	3	3	2	0	1	1	1	0	3	0	0	1	1
0	0	1	0	4	5	0	4	2	3	0	1	1	0	1	3	1	0	0	0
1	0	1	1	4	5	0	4	2	3	1	1	1	0	1	3	0	0	1	0
1	1	1	1	3	4	1	2	1	5	1	1	1	1	0	3	1	0	0	1
1	0	1	0	4	4	1	3	2	3	0	0	1	1	1	3	0	0	1	0
1	0	1	1	2	3	1	3	3	4	0	0	1	1	1	3	1	0	1	1
1	1	1	0	3	4	1	2	3	0	0	1	1	1	0	3	1	1	0	0
1	0	1	0	4	4	1	4	3	4	0	0	1	1	1	3	1	0	0	0
1	0	0	0	4	4	0	4	2	3	0	1	1	1	0	3	1	1	0	0
0	0	0	0	4	5	0	3	3	0	1	0	1	1	1	3	1	1	0	0
1	0	1	0	4	4	0	4	2	2	1	1	1	1	0	3	0	0	1	0
1	0	1	0	3	5	0	4	2	0	0	1	1	1	0	3	0	0	0	0
1	0	1	1	3	4	1	3	2	0	0	0	1	1	1	3	0	0	0	1
1	1	1	1	3	2	1	3	3	0	1	0	1	1	1	3	0	0	1	0
0	0	0	1	5	4	1	4	2	5	1	1	1	1	0	3	1	1	1	1
1	0	1	0	4	5	0	3	2	0	0	1	1	1	0	3	0	0	1	0
0	0	0	1	3	4	0	2	3	0	0	0	1	1	1	3	0	0	0	0
0	0	1	1	4	5	0	4	3	2	0	1	1	1	0	3	1	0	1	0
1	1	1	1	3	4	1	3	2	5	1	1	1	0	1	3	0	0	1	0
0	0	0	0	4	5	1	3	2	5	0	1	1	1	0	3	1	1	0	0
0	1	0	0	4	5	0	5	2	4	1	1	1	1	0	3	0	0	1	0
1	0	1	1	3	5	0	4	2	2	0	0	1	1	1	3	0	0	1	0
1	0	0	0	3	3	0	4	2	2	0	0	1	1	1	3	0	0	0	0
0	0	1	0	2	5	0	4	3	0	1	0	1	1	1	3	0	0	1	0
0	0	0	1	4	5	1	2	3	3	0	1	1	0	1	3	0	0	0	1
1	0	1	0	3	4	0	3	2	3	0	0	1	1	1	3	0	0	1	0
0	1	1	1	5	5	0	4	3	2	1	1	1	1	0	3	1	0	0	0
1	0	0	1	3	3	1	4	2	5	1	0	1	1	1	3	0	0	1	0
0	0	1	0	3	4	1	4	3	3	0	0	1	1	1	3	0	1	0	0
0	1	0	0	5	5	0	3	3	0	0	1	1	1	0	3	1	1	1	0
0	0	0	0	5	5	1	3	2	0	0	0	1	1	1	3	1	0	1	0
0	1	1	1	2	3	0	3	3	0	0	1	1	0	1	3	0	0	0	0
1	0	0	0	4	4	1	3	3	0	1	0	1	1	1	3	1	0	0	0
0	0	1	1	4	4	1	3	3	2	0	1	0	1	0	2	1	0	0	0
0	0	1	1	2	4	1	2	2	2	0	1	0	1	0	2	0	0	0	0
0	1	0	0	3	4	0	4	2	2	1	0	1	0	1	2	0	0	1	0
1	0	0	0	3	5	0	3	3	0	0	1	0	1	0	2	0	0	1	0
0	0	0	1	2	3	1	2	2	3	1	0	1	0	1	2	1	1	0	0
0	1	0	0	3	3	0	3	3	0	0	1	0	1	0	2	0	1	0	1
0	0	0	0	3	4	0	3	3	0	0	1	0	1	0	2	1	0	0	0
0	1	1	0	3	4	1	3	3	4	0	1	0	1	0	2	1	1	0	1
0	0	1	0	3	4	0	3	5	3	1	1	1	0	0	2	1	0	1	0
0	0	1	1	4	4	1	4	3	4	0	1	0	1	0	2	1	0	1	1
0	0	1	0	3	4	1	3	3	3	1	0	1	0	1	2	1	1	1	0
1	1	1	0	3	3	0	3	3	0	0	0	1	1	0	2	1	0	1	0
0	1	1	1	3	4	1	4	3	0	0	1	0	0	1	2	0	0	1	1
1	1	1	1	3	5	0	3	2	3	0	0	0	1	1	2	0	0	1	0
1	0	1	1	3	4	0	3	3	0	0	1	1	0	0	2	1	0	1	1
1	1	0	1	3	4	0	3	2	3	0	0	1	0	1	2	0	0	0	0
1	1	1	1	2	3	1	3	3	4	1	1	1	0	0	2	1	1	1	0
0	0	0	1	2	4	1	3	3	5	0	0	1	0	1	2	0	0	0	0
0	0	1	0	3	4	0	3	3	0	0	1	1	0	0	2	0	0	0	0
1	1	0	1	3	3	1	3	3	0	0	1	1	0	0	2	1	0	0	0
1	0	0	1	3	5	0	3	3	3	0	1	1	0	0	2	0	0	0	1
0	1	1	0	4	4	0	3	2	0	0	1	1	0	0	2	1	0	0	0
1	0	1	0	3	4	1	4	2	4	1	0	1	1	0	2	0	0	1	1
0	0	0	1	5	5	0	5	3	0	1	1	1	0	0	2	0	0	1	0
1	0	0	0	3	5	1	3	3	2	0	0	1	0	1	2	0	0	1	0
1	1	1	1	3	4	0	4	2	0	0	1	0	1	0	2	1	1	0	0
1	0	0	1	3	3	1	4	2	0	0	0	1	1	0	2	0	0	0	1
1	0	0	0	4	5	1	3	2	2	0	1	1	0	0	2	1	0	1	0
1	0	0	0	3	4	1	3	3	2	0	1	1	0	0	2	1	1	0	1
1	0	1	0	4	4	0	4	3	0	1	0	1	1	0	2	0	0	1	0
0	0	1	1	4	5	0	3	2	5	0	0	1	1	0	2	1	0	1	0
0	0	0	0	3	4	1	3	3	3	0	1	1	0	0	2	1	1	0	1
0	1	1	1	3	2	1	2	3	2	0	0	1	0	1	2	1	0	1	1
1	0	1	1	3	4	1	3	3	3	0	1	1	0	0	2	0	0	1	0
0	1	0	1	3	4	1	3	3	3	0	0	1	1	0	2	1	0	0	0
1	0	0	1	4	4	1	3	3	4	0	1	0	1	0	2	0	0	1	0
1	0	0	1	2	2	1	2	2	5	1	1	1	0	0	2	0	0	1	0
1	0	0	0	5	5	1	5	1	0	0	1	0	1	0	2	1	1	1	0
0	0	0	1	4	4	0	3	3	3	0	1	1	0	0	2	1	0	0	0
1	0	1	1	3	4	1	4	1	0	0	0	1	0	1	2	0	0	1	1
1	0	1	1	5	5	1	5	5	3	0	0	0	1	1	2	1	0	1	0
1	0	1	0	2	2	0	3	1	2	0	1	1	0	0	2	1	0	0	0
1	0	1	0	2	4	0	3	1	3	0	0	1	0	1	2	0	0	1	0
0	1	0	1	3	4	0	3	3	3	1	1	1	0	0	2	1	1	1	1
1	0	0	1	3	5	1	2	1	0	1	0	1	1	0	2	0	0	1	0
0	0	1	0	2	3	1	3	3	2	0	0	1	0	1	2	1	0	0	0
0	1	1	1	4	4	1	4	1	3	1	0	1	1	0	2	1	0	1	0
1	0	0	0	4	4	1	3	2	2	0	1	1	0	0	2	0	0	0	0
1	0	0	1	3	4	1	4	3	0	0	0	1	0	1	2	1	0	0	0
0	1	1	1	3	3	1	3	3	0	0	0	1	0	1	2	1	0	1	0
0	0	0	0	4	4	0	3	3	3	0	0	0	1	1	2	1	0	0	1
0	0	0	1	2	4	0	3	3	2	0	0	1	1	0	2	1	0	0	0
1	0	0	1	3	4	0	3	3	0	0	1	1	0	0	2	0	0	1	0
1	0	1	1	3	5	0	3	3	2	0	0	1	0	1	2	0	0	0	0
0	0	0	1	5	5	1	3	3	0	0	1	1	0	0	2	0	0	0	0
0	0	1	0	3	1	1	3	3	2	1	1	1	0	0	2	1	0	1	0
0	0	0	1	3	3	1	3	3	0	0	0	1	0	1	2	0	0	0	0
1	0	0	0	5	5	0	5	5	0	0	1	1	0	0	2	0	0	1	0
1	0	0	1	4	5	1	3	3	4	0	0	1	1	0	2	0	0	0	1
1	0	0	0	3	4	1	3	3	2	1	0	1	1	0	2	0	0	0	1
0	1	0	1	3	3	0	3	5	3	1	0	1	1	0	2	0	0	0	1
0	0	0	0	2	3	0	3	3	3	0	0	1	1	0	2	1	1	1	0
1	0	0	1	4	4	1	4	1	0	0	1	1	0	0	2	1	0	0	1
1	0	1	0	4	5	0	5	3	4	0	1	1	0	0	2	0	0	1	0
0	1	1	1	4	4	0	2	3	3	0	0	1	0	1	2	0	1	1	1
1	1	1	1	3	5	1	3	3	0	0	0	1	0	1	2	1	0	1	0
1	0	0	0	3	4	1	3	2	5	0	0	1	1	0	2	0	0	1	0
1	0	1	0	4	4	0	2	1	0	0	0	1	1	0	2	1	0	1	0
1	1	1	0	2	4	0	3	1	0	1	0	1	1	0	2	0	0	1	0
1	0	0	0	3	4	1	5	3	4	1	0	1	1	0	2	1	1	1	0
0	1	0	0	3	3	1	3	3	3	0	1	1	0	0	2	1	0	0	0
1	1	0	0	4	3	0	3	3	3	0	0	1	1	0	2	1	1	1	0
1	0	0	1	2	5	1	3	3	0	0	0	1	0	1	2	1	0	0	0
1	1	1	1	2	4	0	3	1	0	1	1	0	1	0	2	1	1	1	1
0	1	0	0	3	4	0	4	1	3	0	1	1	0	0	2	0	0	0	0
1	1	1	0	3	4	0	3	3	0	0	1	1	0	0	2	1	0	0	0
1	0	0	1	4	4	1	3	3	3	0	1	0	1	0	2	0	0	0	0
1	0	1	0	3	5	1	3	3	3	1	0	1	1	0	2	1	1	1	0
1	0	0	0	3	4	1	3	3	2	1	0	1	0	1	2	1	0	0	0
1	0	0	0	3	4	0	3	3	2	0	1	1	0	0	2	1	1	0	0
1	0	0	0	5	5	1	5	5	0	0	1	0	1	0	2	1	1	1	0
1	0	1	1	3	3	0	3	3	2	1	0	1	1	0	2	0	0	0	1
0	1	1	0	3	3	1	3	3	2	1	0	0	1	1	2	1	0	1	0
0	1	0	1	3	1	1	3	3	0	0	1	1	0	0	2	1	0	1	0
1	1	1	0	4	3	1	2	3	4	0	1	1	0	0	2	0	0	0	0
0	0	1	0	2	2	1	3	3	3	0	1	1	0	0	2	1	1	1	0
0	0	1	0	4	3	1	4	1	3	0	1	1	0	0	2	1	1	1	0
0	0	1	1	3	5	0	4	3	0	0	0	0	1	1	2	1	0	1	0
0	1	1	1	3	4	1	3	3	3	0	1	1	0	0	2	0	1	1	0
0	0	1	0	3	2	0	1	3	4	0	0	0	1	1	2	0	1	0	0
0	0	1	1	4	4	1	4	3	0	1	0	1	0	1	2	1	0	1	1
0	0	1	0	4	4	0	4	1	0	0	1	1	0	0	2	1	1	1	1
1	1	0	0	4	4	0	3	1	2	0	1	1	0	0	2	0	1	0	0
1	0	0	1	3	5	0	3	3	3	0	1	1	0	0	2	0	0	1	0
0	1	1	0	2	5	1	3	3	5	1	1	1	0	0	2	1	0	1	1
1	0	0	0	3	3	0	4	3	0	1	1	1	0	0	2	1	0	0	0
1	0	1	0	3	3	0	3	3	0	1	1	1	0	0	2	0	0	1	0
1	0	1	0	3	4	0	3	1	0	0	0	1	1	0	2	1	0	1	0
0	0	1	1	3	5	0	3	1	0	0	1	1	0	0	2	0	0	1	0
1	0	0	0	3	4	0	3	2	0	0	0	1	1	0	2	0	0	1	0
0	0	0	1	4	5	1	3	3	3	0	1	1	0	0	2	1	0	0	0
0	0	1	1	3	5	1	3	1	3	0	1	1	0	0	2	1	0	0	0
0	1	0	1	5	5	0	5	5	3	0	1	0	1	0	2	0	1	1	0
1	1	1	0	3	3	0	3	5	3	1	0	1	1	0	2	1	1	1	0
1	1	1	0	4	3	0	4	1	3	0	1	1	0	0	2	1	0	0	0
0	0	1	1	4	4	1	3	3	0	0	1	1	0	0	2	1	0	0	0
0	0	0	1	3	2	1	1	3	5	0	1	1	0	0	2	1	1	0	0
1	0	1	1	4	5	1	4	3	2	0	1	1	0	0	2	0	1	1	1
0	0	0	1	5	5	0	5	5	3	0	1	0	0	1	2	0	1	1	0
0	1	0	1	4	4	1	3	1	5	0	0	1	0	1	2	1	0	1	0
1	0	1	0	3	4	1	4	3	0	1	0	1	1	0	2	1	0	1	0
0	0	0	0	3	4	1	3	1	2	1	0	1	1	0	2	1	0	1	0
0	0	1	0	3	4	1	3	3	2	0	0	1	1	0	2	0	0	0	1
1	1	1	0	3	2	1	4	1	4	1	0	1	1	0	2	1	0	1	1
0	0	0	0	5	5	0	4	1	3	1	0	0	1	1	2	0	0	1	0
1	0	0	1	3	3	1	3	3	3	1	0	1	1	0	2	1	0	1	0
1	0	1	1	4	4	0	3	3	0	1	0	1	1	0	2	1	1	0	1
1	0	1	1	3	4	1	2	1	3	1	0	1	0	1	2	0	0	1	0
1	0	1	0	3	5	1	3	5	5	0	0	0	1	1	2	0	0	1	0
0	1	1	0	4	3	1	3	3	2	1	1	1	0	0	2	0	0	1	0
1	0	1	0	4	4	0	3	1	2	0	1	1	0	0	2	1	0	0	1
0	0	1	0	2	3	1	3	3	5	0	1	0	1	0	2	1	0	1	0
1	0	1	0	3	4	1	3	1	0	0	1	0	0	1	2	0	0	0	1
1	0	1	0	3	3	0	3	3	2	0	0	0	1	1	2	1	0	0	0
0	0	0	1	3	4	1	3	3	0	0	0	1	1	0	2	1	0	0	0
1	0	1	1	3	4	1	4	3	3	0	0	1	0	1	2	1	0	0	0
1	1	1	0	4	4	0	4	1	2	1	0	0	1	1	2	0	0	1	0
1	0	1	1	3	5	1	4	3	4	1	1	1	0	0	2	0	1	0	1
1	0	0	0	3	4	0	3	1	0	0	1	1	0	0	2	0	0	1	0
1	0	1	1	3	3	1	3	3	4	0	0	1	0	1	2	1	0	1	0
0	0	1	1	4	5	1	3	1	4	0	1	0	1	0	2	1	1	1	0
0	0	0	1	4	5	0	3	1	2	0	0	1	0	1	2	0	0	0	0
0	0	1	1	3	5	1	3	1	0	1	1	1	0	0	2	1	0	0	0
0	1	0	1	3	4	1	5	3	2	1	0	1	1	0	2	0	0	1	0
0	0	0	0	3	5	1	4	1	4	0	0	1	1	0	2	0	0	1	0
0	0	1	0	4	5	1	4	1	3	0	1	1	0	0	2	0	0	0	1
1	0	1	1	3	4	0	3	1	5	0	0	1	1	0	2	0	0	1	1
1	0	1	0	3	5	0	4	1	4	0	0	1	1	0	2	0	0	1	0
1	0	1	0	3	4	0	3	3	3	0	1	1	0	0	2	0	0	1	0
1	0	1	0	4	5	0	4	1	0	0	1	1	0	0	2	0	0	1	1
0	1	0	1	3	4	1	4	3	5	0	0	1	1	0	2	1	0	0	0
1	1	0	1	3	4	0	3	3	3	1	0	1	0	1	2	1	1	1	1
0	0	1	0	4	2	0	2	3	3	1	0	0	1	1	2	1	0	1	1
0	0	1	1	3	5	0	3	3	0	0	0	0	1	1	2	0	0	0	1
1	0	0	0	4	3	1	3	3	3	0	0	1	1	0	2	1	1	0	0
0	0	1	1	3	5	1	3	3	0	0	0	1	0	1	2	1	0	0	0
0	1	0	1	3	5	1	4	1	5	0	1	1	0	0	2	0	0	1	1
1	0	0	0	3	4	1	3	3	4	0	1	1	0	0	2	1	1	1	0
1	1	0	0	3	5	1	3	3	3	0	1	0	0	1	2	1	0	1	0
0	1	0	1	3	4	1	3	1	5	0	1	1	0	0	2	0	0	1	0
0	0	0	0	3	3	1	4	3	2	1	0	1	1	0	2	0	0	0	1
0	1	0	1	3	4	1	3	2	0	0	0	1	1	0	2	1	0	0	0
1	1	0	0	3	2	1	3	1	0	0	0	0	1	1	2	1	0	1	1
1	0	0	1	4	5	0	3	3	0	0	1	1	0	0	2	0	0	1	0
1	0	1	0	1	3	1	2	5	4	0	1	0	0	1	2	1	0	1	1
1	0	1	1	3	4	1	3	5	0	0	1	1	0	0	2	0	0	0	0
0	1	1	1	4	5	1	4	1	4	0	1	1	0	0	2	0	0	1	0
1	0	1	1	4	4	0	4	1	3	1	1	1	0	0	2	1	1	1	0
0	1	0	1	3	4	0	3	3	0	0	0	1	1	0	2	0	0	1	0
0	0	1	0	3	2	1	3	3	2	0	0	1	1	0	2	0	0	1	0
1	1	0	1	3	3	0	2	1	4	0	0	1	1	0	2	0	0	1	1
1	0	0	0	3	4	0	3	1	0	0	1	1	0	0	2	1	0	1	0
1	0	1	1	3	5	1	4	5	2	1	0	1	0	1	2	0	0	0	1
1	1	1	1	3	5	1	3	3	0	0	0	1	1	0	2	0	0	1	0
1	0	0	1	3	3	1	3	3	0	0	0	1	1	0	2	1	0	1	0
0	1	0	1	3	3	1	3	3	2	0	1	1	0	0	2	0	0	0	1
0	1	0	1	4	4	0	4	1	2	0	1	1	0	0	2	1	1	1	0
0	0	1	0	2	4	0	3	1	2	1	0	1	1	0	2	1	0	0	0
1	0	0	1	3	4	0	3	3	2	0	1	1	0	0	2	1	0	0	0
1	1	0	0	4	5	0	4	3	0	0	0	1	1	0	2	0	0	1	0
1	1	1	0	5	5	0	3	3	5	0	1	0	0	1	2	1	0	0	0
0	1	1	0	2	3	0	2	1	2	1	0	1	1	0	2	1	1	1	0
1	0	1	1	5	5	0	5	1	0	0	1	1	0	0	2	1	0	0	0
0	0	0	0	5	5	0	4	5	0	0	0	1	0	1	2	0	0	1	0
0	0	1	0	3	5	1	3	1	5	0	1	1	0	0	2	1	1	0	0
0	0	0	1	3	4	1	5	3	4	0	0	0	1	1	2	0	0	0	0
1	0	0	0	4	5	1	3	3	2	1	0	1	1	0	2	1	0	0	1
1	1	0	0	4	3	1	3	3	3	0	0	1	0	1	2	1	0	0	0
1	0	0	1	3	4	1	3	3	4	0	1	1	0	0	2	0	0	0	0
0	0	0	1	2	5	1	3	3	0	0	0	1	1	0	2	0	0	1	0
1	0	0	1	4	4	0	5	1	3	0	0	1	1	0	2	0	0	0	0
1	0	0	0	3	4	0	3	1	4	0	1	1	0	0	2	0	0	0	1
1	0	1	0	3	3	0	3	3	3	0	1	1	0	0	2	1	1	1	0
0	1	1	1	4	5	0	3	1	2	0	0	1	0	1	2	1	1	1	0
1	0	1	0	3	5	0	3	3	3	0	0	1	1	0	2	1	1	1	0
1	0	1	1	4	5	0	3	5	0	0	0	1	1	0	2	0	0	1	0
0	0	1	0	4	3	1	4	1	2	0	1	0	1	0	2	1	0	0	0
1	0	0	0	4	5	0	3	1	0	0	0	1	0	1	2	1	0	0	1
1	0	0	0	5	5	1	4	1	2	0	0	1	1	0	2	0	0	1	0
0	1	0	1	3	4	0	4	3	3	0	1	1	0	0	2	1	0	0	0
1	1	0	0	3	4	1	3	3	3	0	0	0	1	1	2	0	0	0	0
1	0	0	0	4	5	1	3	3	2	0	0	1	1	0	2	1	0	0	1
0	1	0	0	4	3	1	2	2	2	0	1	0	1	0	2	1	1	1	0
0	0	0	0	3	3	0	3	3	0	0	0	1	1	0	2	0	0	0	0
0	0	0	0	3	4	1	2	3	3	0	1	1	0	0	2	1	1	0	0
1	1	1	0	3	5	0	3	3	0	0	0	1	1	0	2	0	0	0	0
1	0	1	0	5	5	0	4	1	0	0	0	1	1	0	2	1	0	1	0
1	1	0	0	5	5	0	5	5	0	0	0	1	1	0	2	0	0	1	0
1	1	1	0	3	3	0	3	1	0	0	1	0	1	0	2	1	0	1	0
1	1	0	0	4	4	1	3	1	3	0	0	1	0	1	2	0	0	0	0
0	1	1	0	4	5	1	3	3	5	0	1	0	1	0	2	1	1	1	0
1	1	1	0	3	4	1	3	1	2	0	0	1	1	0	2	1	0	1	0
0	1	1	0	3	4	0	4	1	2	0	1	0	1	0	2	0	0	0	0
1	1	0	0	5	5	0	4	1	2	1	1	1	0	0	2	0	0	0	1
0	0	0	0	4	3	1	3	3	5	1	1	1	0	0	2	1	0	1	0
1	1	0	1	3	5	0	3	3	3	1	1	1	0	0	2	0	0	1	0
1	1	0	1	3	5	0	3	1	4	0	0	1	1	0	2	0	0	0	0
0	1	1	0	5	4	0	4	3	2	0	0	0	1	1	2	0	0	0	0
1	0	0	0	4	4	0	3	3	0	0	0	1	1	0	2	0	0	0	0
1	0	0	0	2	4	0	3	3	2	0	0	1	1	0	2	0	0	0	0
1	1	0	0	4	4	1	4	5	0	0	0	0	1	1	2	0	0	0	0
0	0	1	1	5	5	0	5	5	2	0	0	0	0	1	1	1	0	1	0
1	0	1	0	3	3	0	3	3	3	0	0	0	0	1	1	1	1	1	1
0	0	0	0	2	4	1	3	3	2	0	0	0	0	1	1	0	0	1	0
0	1	0	1	2	4	0	4	3	0	0	0	0	0	1	1	1	0	0	0
1	0	1	0	4	5	0	3	3	2	0	0	0	0	1	1	0	1	1	1
1	0	1	1	4	5	1	3	3	5	0	0	0	0	1	1	0	0	1	1
1	0	0	0	3	4	1	5	3	0	0	0	0	0	1	1	1	1	1	1
1	0	0	0	2	5	1	3	5	2	0	0	0	0	1	1	1	1	0	0
0	1	0	0	3	4	0	4	3	2	0	0	0	0	1	1	1	1	1	0
0	0	0	0	3	4	0	3	3	3	0	0	0	0	1	1	1	1	0	0
1	0	1	0	3	4	1	3	3	5	0	0	0	0	1	1	0	0	0	1
1	1	0	1	4	4	1	5	3	2	0	0	0	0	1	1	1	0	0	0
0	0	0	0	3	5	1	3	3	3	0	0	0	0	1	1	1	0	0	0
1	0	0	0	3	4	0	2	3	2	0	0	0	0	1	1	0	0	1	1
0	0	1	1	3	5	1	3	1	0	0	0	0	0	1	1	1	0	0	0
0	0	0	1	4	4	1	3	1	2	0	0	0	0	1	1	1	1	1	0
1	0	1	0	3	4	0	3	3	0	0	0	0	0	1	1	1	1	0	1
1	0	0	1	3	4	1	3	1	4	0	0	0	0	1	1	1	1	1	1
1	0	0	1	3	4	1	3	3	0	0	0	0	0	1	1	0	0	0	1
1	0	1	1	4	3	1	3	1	4	0	1	0	0	0	1	0	0	0	0
1	0	1	0	3	4	0	3	2	4	0	1	0	0	0	1	0	0	0	0
0	0	1	0	2	5	0	4	1	2	0	0	0	0	1	1	1	0	1	1
0	0	1	1	3	4	0	3	3	0	0	0	1	0	0	1	1	0	0	0
0	0	1	0	4	3	0	4	3	2	0	1	0	0	0	1	1	1	1	0
0	0	0	0	3	5	0	3	3	0	0	0	1	0	0	1	0	0	0	0
0	0	0	0	3	3	0	3	3	2	1	1	0	0	0	1	0	0	1	0
1	1	0	0	3	4	0	2	3	2	0	0	0	1	0	1	1	0	1	0
0	0	1	1	3	3	0	3	3	5	0	0	0	0	1	1	1	1	1	0
1	0	0	1	3	4	1	3	3	3	1	0	0	1	0	1	1	1	1	1
1	0	0	0	5	4	0	3	3	3	0	0	0	1	0	1	0	1	1	0
0	0	1	1	4	3	1	3	1	3	0	0	0	0	1	1	0	1	0	0
1	0	0	1	4	5	1	4	1	2	1	0	0	0	1	1	1	0	1	0
1	0	0	0	3	4	1	3	3	5	0	0	1	0	0	1	1	1	1	1
0	0	0	1	3	4	1	2	3	5	0	0	0	1	0	1	1	1	1	0
0	1	0	1	4	4	0	3	1	2	0	0	0	0	1	1	0	0	1	0
1	0	0	0	5	5	1	4	3	4	0	0	0	1	0	1	1	1	0	0
0	0	1	1	3	5	0	3	1	2	0	0	1	0	0	1	0	0	0	0
1	0	1	0	4	3	1	4	1	5	1	0	0	1	0	1	0	0	1	1
1	1	0	0	4	5	0	5	1	4	0	0	0	0	1	1	1	0	0	0
0	0	1	0	3	4	1	4	2	5	0	0	0	1	0	1	0	1	0	1
0	1	0	1	3	4	1	3	3	5	0	0	1	0	0	1	0	0	1	1
0	1	0	1	3	3	1	3	3	4	0	0	1	0	0	1	0	0	1	1
1	0	0	1	4	4	1	4	1	3	1	0	1	0	0	1	0	0	1	1
0	1	0	1	3	3	1	3	3	4	0	0	0	1	0	1	0	1	0	1
1	0	0	0	4	5	0	3	3	2	0	0	1	0	0	1	0	0	1	0
0	0	0	0	3	4	1	3	3	5	0	0	1	0	0	1	1	0	0	0
1	0	0	0	3	3	1	3	3	2	0	1	0	0	0	1	1	0	1	0
1	0	1	0	3	5	1	3	3	4	0	0	0	0	1	1	1	0	1	0
1	0	1	0	3	5	1	1	3	4	0	0	1	0	0	1	0	0	0	1
1	0	1	0	5	5	0	1	5	4	1	0	1	0	0	1	0	0	1	0
1	1	0	0	3	5	0	4	3	0	1	0	1	0	0	1	0	0	1	1
1	0	1	0	3	4	0	4	1	0	0	0	0	1	0	1	1	0	0	0
1	0	1	0	3	4	1	3	3	0	0	0	0	0	1	1	1	0	1	1
1	1	1	0	3	5	1	3	1	2	1	0	1	0	0	1	0	0	0	0
0	0	0	1	3	5	1	5	5	5	1	0	0	0	1	1	0	0	0	0
0	1	0	1	3	2	0	3	3	2	0	0	0	1	0	1	1	0	0	0
0	0	0	0	3	4	1	3	1	4	1	0	0	1	0	1	1	0	0	0
1	1	1	0	3	3	0	4	3	3	0	0	1	0	0	1	0	0	0	0
1	0	0	1	3	4	0	3	3	5	1	1	0	0	0	1	0	0	1	0
0	1	1	1	3	3	0	3	3	4	0	0	0	0	1	1	0	0	0	0
1	0	0	0	4	4	1	3	3	4	0	0	0	0	1	1	1	0	0	0
0	0	0	1	2	3	0	2	3	5	0	0	1	0	0	1	1	0	0	0
1	0	1	0	3	4	1	3	3	3	0	0	1	0	0	1	1	1	0	1
1	0	0	0	5	5	1	4	5	4	0	0	0	1	0	1	1	1	0	0
1	1	0	1	4	5	1	5	1	3	0	0	0	0	1	1	0	0	0	1
1	0	0	0	3	4	0	3	1	0	0	0	1	0	0	1	0	0	0	0
0	0	0	1	2	4	0	3	3	0	1	0	0	1	0	1	1	0	0	1
0	1	1	1	3	4	1	3	2	4	0	0	1	0	0	1	1	0	0	0
1	0	0	1	3	4	1	3	3	2	0	0	1	0	0	1	1	0	1	0
0	0	1	1	3	2	0	1	3	2	0	1	0	0	0	1	0	0	1	0
1	0	1	1	3	2	1	1	3	5	1	1	0	0	0	1	1	0	1	0
1	0	0	0	4	3	1	3	3	3	0	0	0	1	0	1	0	1	0	0
0	1	1	0	4	4	1	4	1	4	0	0	1	0	0	1	1	1	0	0
1	1	0	1	4	4	1	3	3	2	0	1	0	0	0	1	0	0	1	0
0	1	0	1	3	4	0	3	3	4	0	1	0	0	0	1	0	0	1	0
1	0	0	0	3	3	1	3	3	4	0	0	0	1	0	1	0	0	0	0
1	0	0	0	3	5	1	3	3	2	1	0	1	0	0	1	1	0	1	0
0	0	0	0	2	1	1	3	3	3	0	1	0	0	0	1	1	0	1	0
0	0	1	0	4	3	0	3	3	0	1	0	0	0	1	1	1	0	1	0
0	1	1	0	4	3	0	3	3	5	1	1	0	0	0	1	1	1	1	1
0	1	0	0	3	3	0	3	3	0	0	0	1	0	0	1	1	0	0	1
1	0	1	0	4	3	1	3	3	0	0	0	0	0	1	1	1	1	0	0
1	0	0	0	3	3	1	3	3	3	0	0	1	0	0	1	0	0	1	0
0	0	1	0	2	3	1	2	1	0	0	0	0	1	0	1	1	0	1	0
1	1	0	0	3	3	0	5	3	2	1	1	0	0	0	1	0	0	0	1
1	0	1	0	4	1	0	2	1	2	0	0	0	1	0	1	0	0	0	0
1	0	0	0	5	5	0	3	5	2	1	0	0	1	0	1	1	1	0	0
0	1	1	0	3	4	1	2	3	3	1	0	0	0	1	1	0	0	0	1
1	0	0	0	3	5	0	4	3	3	1	0	0	1	0	1	1	0	1	1
0	0	0	0	4	4	0	4	3	0	0	1	0	0	0	1	0	0	1	0
0	0	0	0	4	5	0	2	5	5	1	0	0	0	1	1	1	0	0	1
0	1	0	0	2	3	1	3	2	2	0	1	0	0	0	1	0	0	1	0
0	0	0	1	3	3	1	2	5	5	1	1	0	0	0	1	1	0	0	0
0	0	0	1	3	5	1	5	1	4	0	0	0	0	1	1	1	0	0	0
1	0	0	0	3	3	1	3	3	2	0	1	0	0	0	1	1	0	0	1
1	0	1	0	3	5	1	3	1	2	0	1	0	0	0	1	0	0	0	0
0	0	1	0	3	3	0	4	1	0	0	1	0	0	0	1	1	1	0	0
1	1	1	0	4	5	1	4	5	3	0	0	1	0	0	1	1	0	0	0
0	0	1	0	3	3	0	4	1	3	1	0	1	0	0	1	1	1	0	0
0	1	1	0	2	3	1	2	3	5	1	1	0	0	0	1	1	1	0	1
0	1	1	1	2	5	1	1	3	0	1	0	0	1	0	1	1	1	1	0
1	0	1	1	3	5	0	4	3	2	1	0	1	0	0	1	1	0	0	0
1	1	1	0	5	5	0	3	3	0	0	0	1	0	0	1	0	0	1	0
0	1	1	1	3	4	0	3	1	3	0	1	0	0	0	1	1	0	1	0
0	1	1	1	3	4	1	3	3	2	1	1	0	0	0	1	1	0	0	0
1	0	0	0	3	5	1	3	3	3	0	1	0	0	0	1	1	0	0	0
0	0	1	0	3	1	0	4	1	2	0	0	0	1	0	1	0	0	1	0
0	1	0	1	2	3	1	3	3	2	0	0	1	0	0	1	0	0	0	0
1	0	1	1	3	4	0	3	3	2	0	1	0	0	0	1	1	0	0	0
0	0	1	0	3	4	1	3	1	2	0	1	0	0	0	1	0	0	1	0
1	1	1	1	4	5	1	5	5	3	0	0	0	0	1	1	0	0	1	0
1	0	1	0	4	4	0	3	2	3	0	0	0	0	1	1	0	0	1	0
1	1	0	0	1	1	1	3	3	4	0	0	0	0	1	1	1	0	0	0
0	0	1	1	2	4	0	4	1	2	0	0	0	1	0	1	0	0	0	0
1	0	1	1	3	4	1	3	1	3	0	0	1	0	0	1	1	0	1	0
0	0	1	1	1	1	1	3	3	0	1	1	0	0	0	1	1	1	1	1
0	0	1	0	2	2	1	3	1	5	1	1	0	0	0	1	0	1	1	0
1	1	0	1	3	4	0	3	2	4	0	0	1	0	0	1	1	0	1	1
0	0	1	1	3	4	1	3	3	2	1	0	1	0	0	1	0	0	0	0
1	0	0	0	3	4	1	3	3	0	1	0	1	0	0	1	0	0	0	1
0	1	0	0	4	4	1	4	1	2	1	0	1	0	0	1	1	0	0	1
1	0	1	0	3	4	1	3	1	5	0	0	1	0	0	1	0	0	1	0
1	0	0	1	5	3	1	5	5	0	1	0	0	0	1	1	1	0	1	0
0	0	0	0	4	3	1	3	2	4	0	1	0	0	0	1	0	0	0	1
1	1	1	1	1	5	0	3	3	3	1	0	1	0	0	1	0	0	1	1
0	0	1	0	3	3	1	3	3	2	0	1	0	0	0	1	1	0	0	0
1	0	1	0	4	4	0	4	1	2	0	1	0	0	0	1	1	0	0	1
0	0	1	1	3	2	1	3	3	0	0	0	1	0	0	1	0	0	0	0
0	0	1	1	4	4	1	3	1	5	1	0	0	1	0	1	0	0	1	0
0	0	0	1	3	1	0	3	1	4	1	1	0	0	0	1	1	0	1	0
0	0	0	0	4	5	0	5	3	0	0	0	0	1	0	1	0	0	0	0
0	0	1	1	3	4	0	3	3	3	1	1	0	0	0	1	1	1	1	0
1	0	0	1	3	4	1	3	3	0	0	0	0	1	0	1	0	0	0	0
1	1	0	1	3	4	1	3	1	4	0	0	0	1	0	1	0	0	0	0
1	0	1	0	5	5	0	3	1	4	0	0	1	0	0	1	0	0	0	0
0	0	0	0	3	4	0	1	3	2	0	0	0	0	1	1	1	0	1	0
1	0	0	0	4	5	0	3	3	2	1	0	0	1	0	1	0	0	0	0
1	0	0	0	5	1	0	5	5	0	0	0	0	1	0	1	0	0	0	1
1	0	0	1	2	4	1	4	3	5	0	0	0	1	0	1	0	0	0	0
1	0	0	1	3	3	0	3	3	3	1	0	0	1	0	1	0	0	1	1
1	0	1	0	3	4	1	2	3	4	0	0	0	1	0	1	0	0	0	0
1	0	0	1	3	5	1	3	1	5	0	0	1	0	0	1	0	0	0	0
1	1	0	0	3	2	1	3	5	2	0	0	0	1	0	1	0	0	0	0
1	1	1	0	3	5	1	1	3	4	0	1	0	0	0	1	0	0	1	1
1	1	0	0	3	4	0	4	1	2	1	0	1	0	0	1	1	0	1	0
1	0	0	0	4	4	0	4	1	2	0	0	0	0	1	1	1	0	0	1
1	0	0	0	3	3	0	4	3	0	0	0	1	0	0	1	0	0	0	0
1	0	0	1	3	4	1	3	5	3	1	0	1	0	0	1	1	0	0	1
1	1	1	1	4	5	1	3	3	5	1	0	1	0	0	1	1	0	1	1
1	0	1	1	3	5	1	2	5	5	0	0	1	0	0	1	1	0	0	0
1	0	1	0	3	4	1	3	3	2	0	0	1	0	0	1	0	0	1	0
0	0	1	1	3	4	1	3	3	0	0	0	1	0	0	1	1	0	0	0
0	1	1	1	3	5	1	4	5	3	0	0	0	1	0	1	1	0	1	0
1	0	1	0	3	2	0	2	1	3	1	0	1	0	0	1	1	0	1	0
0	0	0	1	4	2	0	2	3	4	0	0	1	0	0	1	1	0	0	0
0	0	0	1	3	5	1	3	3	2	0	0	0	1	0	1	0	0	1	0
0	0	1	1	3	3	1	3	3	5	0	0	1	0	0	1	0	0	0	0
0	1	0	0	3	4	0	3	1	0	0	1	0	0	0	1	0	0	0	0
0	1	1	0	3	2	0	3	1	2	0	0	1	0	0	1	1	0	0	1
0	0	0	1	4	3	1	3	1	3	1	0	0	0	1	1	1	0	0	0
0	0	1	0	3	3	1	3	1	0	1	1	0	0	0	1	1	0	0	0
0	0	0	0	3	4	1	4	1	5	0	0	0	0	1	1	0	0	1	0
0	1	1	1	2	3	0	3	1	2	0	0	1	0	0	1	0	0	1	0
1	0	1	0	3	3	0	3	1	0	0	0	0	1	0	1	0	0	1	0
0	0	1	0	3	5	1	3	1	0	0	0	0	1	0	1	1	0	0	1
0	0	1	1	3	4	1	2	1	0	0	0	1	0	0	1	1	0	0	0
1	0	1	0	3	4	0	3	1	2	0	0	0	1	0	1	0	0	0	0
0	1	1	1	3	4	1	3	1	0	0	0	1	0	0	1	0	0	1	0
1	1	0	1	3	2	0	3	1	3	0	0	0	0	1	1	0	0	0	0
1	1	0	0	5	1	0	5	1	5	0	0	1	0	0	1	0	0	0	0
0	0	0	0	3	5	0	3	1	3	0	0	0	1	0	1	0	0	0	0
1	1	0	0	1	4	1	3	1	5	0	0	1	0	0	1	0	0	0	0
1	1	0	0	1	3	1	5	1	5	1	0	0	1	0	1	0	0	0	0
1	0	0	1	1	3	1	1	1	2	0	0	0	0	1	1	0	0	0	0
0	0	0	0	1	3	0	2	1	2	0	0	0	0	1	1	0	0	0	0
0	0	0	0	1	5	0	5	1	5	0	0	0	0	1	1	0	0	0	0
1	0	0	1	1	3	1	3	1	2	0	1	0	0	0	1	0	0	0	0
0	0	0	1	1	5	0	4	1	2	0	0	1	0	0	1	0	0	0	0
1	0	0	0	1	4	0	3	3	0	0	0	0	1	0	1	0	0	0	0
1	0	0	0	1	3	1	3	2	2	0	0	0	1	0	1	0	0	0	0
0	0	0	1	1	4	0	3	1	5	0	0	0	1	0	1	0	0	0	0
0	1	0	1	1	5	1	4	1	2	0	0	0	1	0	1	0	0	0	0
1	0	0	0	1	4	1	2	3	3	0	0	0	1	0	1	0	0	0	0
1	0	0	0	1	5	1	4	3	4	0	0	0	0	0	0	0	0	0	1
1	0	0	0	1	5	0	3	1	0	0	0	0	0	0	0	0	0	0	0
0	0	0	0	1	3	1	4	1	2	0	0	0	0	0	0	0	0	0	0
1	0	0	0	3	2	1	3	3	0	0	0	0	0	0	0	0	0	0	0
1	0	0	0	4	4	1	4	1	2	0	0	0	0	0	0	0	0	1	1
0	1	0	1	3	5	0	4	3	2	1	0	0	0	0	0	1	0	0	1
0	0	0	0	3	5	0	3	1	2	0	0	0	0	0	0	0	0	1	0
0	1	0	0	1	4	0	3	3	3	0	0	0	0	0	0	0	0	1	0
1	0	0	1	3	3	0	5	1	3	0	0	0	0	0	0	0	0	1	0
1	1	0	0	1	3	0	3	1	4	0	0	0	0	0	0	0	0	0	0
0	0	0	1	2	3	0	3	1	2	0	0	0	0	0	0	0	0	0	0
1	0	0	0	2	4	0	2	1	0	0	0	0	0	0	0	0	0	0	0
0	0	0	0	1	5	0	4	1	0	0	0	0	0	0	0	0	0	0	0
1	0	0	0	2	5	0	3	1	1	0	0	0	0	0	0	0	0	0	0
0	1	0	1	3	3	0	4	1	2	0	0	0	0	0	0	0	0	0	0
1	0	0	1	3	4	0	5	1	0	0	0	0	0	0	0	0	0	0	0
0	0	0	0	1	4	0	3	1	1	0	0	0	0	0	0	0	0	0	0
0	0	0	1	1	5	0	3	1	5	0	0	0	0	0	0	0	0	0	0
1	0	0	0	1	4	0	3	1	2	0	0	0	0	0	0	0	0	0	0
0	1	0	0	2	3	0	3	1	0	0	0	0	0	0	0	0	0	0	0
1	0	0	0	1	5	0	3	1	0	0	0	0	0	0	0	0	0	0	0
1	1	0	0	1	1	0	3	1	0	0	0	0	0	0	0	0	0	0	1
1	0	0	0	1	1	0	3	2	0	0	0	0	0	0	0	0	0	0	0
0	0	0	0	1	1	0	2	1	0	0	0	0	0	0	0	0	0	0	0
1	0	0	0	1	1	0	3	1	0	0	0	0	0	0	0	0	0	0	0
1	1	0	0	2	1	0	3	1	2	0	0	0	0	0	0	0	0	0	0
0	0	0	0	1	1	0	3	1	0	0	0	0	0	0	0	0	0	0	0
1	1	0	0	1	1	0	3	1	0	0	0	0	0	0	0	0	0	0	0
0	1	0	0	1	1	0	3	1	2	0	0	0	0	0	0	0	0	0	0
0	1	0	0	1	1	0	3	1	0	0	0	0	0	0	0	0	0	0	0
0	0	0	0	1	1	0	1	1	0	0	0	0	0	0	0	0	0	0	0
0	0	0	0	1	1	0	2	1	3	0	0	0	0	0	0	0	0	0	0
1	0	0	0	2	1	0	4	1	2	0	0	0	0	0	0	0	0	0	0
0	0	0	0	1	1	0	3	1	2	0	0	0	0	0	0	0	0	0	0
1	0	0	0	1	1	0	3	1	0	0	0	0	0	0	0	0	0	0	0
1	0	0	0	1	1	0	3	1	0	0	0	0	0	0	0	0	0	0	0
0	1	0	0	1	1	0	3	1	2	0	0	0	0	0	0	0	0	0	0
1	0	0	0	1	1	0	3	1	0	0	0	0	0	0	0	0	0	0	0
0	1	0	0	1	1	0	5	1	0	0	0	0	0	0	0	0	0	0	0
1	0	0	0	1	1	0	5	1	0	0	0	0	0	0	0	0	0	0	1
0	0	0	0	1	1	0	3	1	0	0	0	0	0	0	0	0	0	0	0
1	1	0	0	1	1	0	4	1	0	0	0	0	0	0	0	0	0	0	0
0	0	0	0	1	1	0	3	1	0	0	0	0	0	0	0	0	0	0	0
0	0	0	0	1	1	0	2	1	0	0	0	0	0	0	0	0	0	0	1
0	1	0	0	1	1	0	3	1	0	0	0	0	0	0	0	0	0	0	0
0	0	0	0	1	1	0	3	1	0	0	0	0	0	0	0	0	0	0	0
0	0	0	0	1	1	0	3	1	0	0	0	0	0	0	0	0	0	0	0
1	1	0	0	1	1	0	3	1	0	0	0	0	0	0	0	0	0	0	0
0	1	0	0	1	1	0	3	1	0	0	0	0	0	0	0	0	0	0	0
1	0	0	0	1	1	0	5	1	0	0	0	0	0	0	0	0	0	0	0
0	0	0	0	1	1	0	1	1	0	0	0	0	0	0	0	0	0	0	0
